# Supplementary material for: Plasma 25-hydroxyvitamin D concentration and risk of type 2 diabetes and pre-diabetes: 12-year cohort study
Source: PLoS One. 2018 Apr 19;13(4):e0193070. doi: 10.1371/journal.pone.0193070 (PMC5908083; doi:10.1371/journal.pone.0193070)
Supplement: S1 Table — (XLSX) [file pone.0193070.s002.xlsx]

## Sheet: Sheet
Pre_diabetes_incidence	diabetes_incidence	fu_year_Pre_diabetes	fu_year_diabetes	baseline_fpg	baseline_ogtt	baseline_diabetes_history	baseline_8hrfasting	Serum_25_OHD	Serum_1_25_OHD	Death	Regular_strenuous_exercise	vit_D_supplement	calcium_supplement	Metabolic_syndrome	DM_score_NHANES	DM_score_NHANES_category	DM_score_CDC_ARIC	DM_score_CDC_ARIC_category	ever_smoker	current_alcohol_drinker	WAIST	SBP	DBP	TRIG	HDL	PTH
1	0	4.08333	15	109	166.4	0	1	28	33	0	0	0	0	0	3	1	25	2	0	0	70	191	73	106	63	40
1	0	4.75	14.5	102	165.7	0	1	39	22	0	0	0	0	1	8	3	51	3	0	0	97.5	163	76	127	54	44
1	0	6.08333	14.8333	123		0	1	44	18	0	1	0	1	0	7	3	21	2	0	1	84.5	108	69	109	62	47
1	0	3.83333	15	89	154.8	0	1	42	16	0	0	0	0	0	3	1	9	1	0	1	87.8	125	74	117	58	61
0	0	15	15	91	193.4	0	0	52	8	0	0	0	0	1	8	3	46	3	1	1	103.5	135	70	124	91	50
1	0	4.66667	13.0833	82	149.4	0	1	55	19	0	0	0	0	0	7	3	56	3	1	1	101.5	160	88	143	32	96
0	0	13.0833	13.0833	87	69.5	0	1	39	30	0	0	1	1	0	7	3	24	2	0	1	82	107	70	83	79	88
0	0	14.1667	14.1667	88	102.7	0	1	50	14	0	1	0	0	0	4	2	28	2	0	1	86.2	145	78	82	54	38
0	0	11.5	11.5	79	108.8	0	1	55	16	0	0	1	1	0	3	1	20	2	0	1	66.4	137	65	67	87	64
1	0	11.5	14.4167	89		0	1	42	46	0	0	0	0	1	3	1	20	2	1	1	74.5	169	80	167	84	40
0	0	14.8333	14.8333	92	124.4	0	1	50	28	0	1	0	1	0	7	3	54	3	1	1	101.2	136	87	50	83	45
0	0	12.5833	12.5833	95	135	0	1	33	30	1	0	0	0	0	6	2	30	3	0	1	86	178	68	124	56	47
1	0	4.33333	9.5	89	162.5	0	1	10	13	1	0	0	0	0	3	1	20	2	0	0	60.2	157	87	42	62	43
1	0	3.83333	10.6667	99	150.9	0	1	39	27	1	0	0	0	0	7	3	51	3	1	1	100.8	142	77	48	58	61
0	0	9.41667	9.41667	81	97.8	0	1	35	50	1	0	0	0	0	5	2	9	1	0	0	69.8	126	60	133	92	36
1	0	6.16667	11.8333	84	97.5	0	1	45	39	0	0	0	0	0	10	3	31	3	0	0	88.1	110	61	279	46	74
0	0	9.91667	9.91667	84		0	1	53	30	0	0	0	1	0	3	1	23	2	0	0	83.5	172	68	144	55	50
0	0	9.91667	9.91667	88	97.9	0	1	24	154	0	0	0	1	1	12	3	60	3	1	0	110.2	170	83	223	46	58
0	0	10.9167	10.9167	84	126	0	1	42	25	0	0	0	0	0	2	1	6	1	1	0	73.3	114	76	67	83	42
1	0	4.41667	13.1667	100		0	1	39	26	0	1	0	0	1	10	3	57	3	1	1	110	130	64	77	42	38
1	0	4.5	13.3333	106	107.3	0	1	46	24	0	1	1	1	0	7	3	40	3	1	1	82.2	133	69	135	58	35
1	0	10.5	13	86	128.2	0	1	39	33	0	1	0	0	1	10	3	40	3	1	1	100.9	121	73	161	69	55
	1		4	87	154.3	0	1	35	31	1	0	0	0	0	5	2	20	2	1	1	86.6	156	82	144	31	49
0	0	4.25	4.25	81		0	1	30	16	0	0	1	1	0	3	1	20	2	1	0	71.3	129	100	185	37	138
0	0	13.5833	13.5833	96	95.6	0	1	94	50	0	0	0	1	0	7	3	39	3	1	1	99.9	124	74	108	73	37
0	0	14.4167	14.4167	88	167.2	0	1	60	31	0	0	0	0	1	10	3	45	3	0	0	94.5	133	79	129	73	23
	1		4.66667	111	190.7	0	1	37	54	0	0	0	0	1	12	3	50	3	0	0	88	135	86	283	37	56
0	0	6.83333	6.83333	99	145.8	0	1	28	15	1	0	1	1	0	8	3	40	3	0	0	96.2	150	65	98	40	18
0	0	14	14	88	93.5	0	1	53	28	0	0	0	0	0	3	1	16	1	1	0	92.4	125	74	35	58	52
1	0	5.25	10.5833	94	109.8	0	1	38	39	0	0	0	0	0	5	2	9	1	1	0	84.5	104	65	77	55	88
1	0	5.25	15	82	157.6	0	1	21	38	0	0	0	1	0	10	3	34	3	1	0	91.2	117	70	138	50	102
0	0	4.33333	4.33333	95	196.5	0	1	38	34	0	1	0	0	0	7	3	46	3	0	1	100.3	138	83	129	49	40
1	0	3.58333	4.91667	95	80.8	0	1	11	11	1	0	0	1	0	3	1	20	2	1	1	64.1	137	72	84	81	61
1	0	5.08333	14.8333	102	117.7	0	1	32	27	0	1	0	0	0	3	1	14	1	1	1	83.5	110	69	68	41	24
1	0	11	15	96	178.6	0	1	15	22	0	0	0	1	0	6	2	33	3	0	0	85.6	149	85	83	52	86
1	0	4.08333	5.91667	122	194.2	0	1	43	37	1	0	0	0	1	7	3	46	3	1	1	100.6	147	59	74	44	67
1	0	4.25	13.1667	91	77.8	0	1	43	42	0	0	0	0	1	7	3	54	3	1	1	100.5	143	87	196	53	71
1	0	4.83333	13.75	98	86.3	0	1	39	55	0	0	0	1	0	12	3	37	3	1	1	93.4	124	69	117	61	62
1	0	3.91667	13.5	91		0	1	29	16	0	0	0	1	0	3	1	9	1	0	0	78.9	126	67	148	72	28
0	0	15	15	92	88.3	0	1	48	21	0	1	0	0	0	4	2	17	1	0	0	86.5	116	79	121	43	39
1	0	3.5	12	97	79.3	0	1	60	45	0	0	0	0	1	7	3	51	3	1	1	100	140	80	82	64	55
0	0	12.0833	12.0833	81	52.8	0	1	67	25	0	1	1	1	0	3	1	11	1	1	1	69.5	104	69	77	55	38
0	0	9.25	9.25	86		0	1	32	108	1	0	0	0	0	3	1	20	2	0	0	62.8	140	84	71	101	98
0	0	14.9167	14.9167	80	77.7	0	1	41	30	0	0	0	1	0	4	2	14	1	1	0	71	123	64	63	56	54
0	0	11.8333	11.8333	85	88.1	0	1	34	30	0	0	1	1	0	4	2	17	1	0	1	75	106	66	39	87	42
	1	4.91667	10.1667	107	114.8	0	1	44	21	0	0	0	0	1	6	2	35	3	0	0	93.6	140	87	174	46	42
	1		4	116	152.6	0	1	35	20	0	0	0	0	0	7	3	29	2	0	0	95.5	118	65	109	69	51
0	0	13.75	13.75	101	160.6	0	1	16	12	0	0	0	0	1	10	3	40	3	1	0	90.8	148	72	123	63	48
1	0	5	13.5833	102	126.1	0	1	41	23	0	1	0	0	0	7	3	42	3	1	1	97.5	132	75	186	36	49
0	0	13.5833	13.5833	92	121.1	0	1	40	16	0	0	0	0	0	5	2	17	1	0	1	72.7	121	77	87	94	50
0	0	8.41667	8.41667	90		0	1	39	67	1	0	0	0	0	3	1	20	2	0	0	70.5	193	71	53	83	26
1	0	5.25	9.66667	112		0	1	18	32	1	0	0	0	1	12	3	51	3	0	0	96.5	145	65	156	37	60
0	0	14.9167	14.9167	95	125.7	0	1	55	42	0	0	1	1	0	3	1	22	2	1	1	70.3	133	81	74	83	26
1	0	4.83333	14.8333	111	168.4	0	1	70	36	0	1	0	0	0	3	1	33	3	1	1	91.8	145	77	106	46	51
1	0	4.58333	5.08333	105	167.8	0	1	36	22	1	0	0	0	1	10	3	60	3	1	1	113.6	145	75	166	47	32
1	0	4.5	10.9167	85	125.1	0	1	42	15	0	0	1	1	0	7	3	35	3	0	1	82.6	143	58	90	89	87
1	0	4.41667	13.9167	93	116.8	0	1	37	38	0	0	1	1	1	10	3	45	3	1	0	92.4	160	79	248	41	36
0	0	14.5	14.5	94	150.5	0	1	41	40	0	0	0	0	0	7	3	45	3	1	0	97.7	156	74	116	35	27
0	0	13	13	88	126.9	0	1	26	8	1	0	0	1	0	5	2	20	2	1	1	71.6	131	61	49	73	52
0	0	14.6667	14.6667	102	106.4	0	1	40	30	0	0	0	0	0	3	1	9	1	1	1	73.8	111	59	64	72	34
1	0	5.66667	14.5	99	137.5	0	1	28	30	0	0	0	0	1	7	3	50	3	1	1	95.5	132	67	66	43	43
	1		5.66667	112	154.5	0	1	23	27	0	0	0	0	1	9	3	40	3	1	0	82.3	148	79	108	58	90
	1		4	104	155.2	0	1	51	23	0	1	0	0	1	8	3	37	3	1	1	105.2	114	76	140	58	48
0	0	12.4167	12.4167	89	115.8	0	1	53	52	0	0	1	1	0	3	1	11	1	1	1	68	118	73	148	48	75
0	0	15.1667	15.1667	95	163.4	0	1	37	9	0	0	0	0	0	6	2	30	3	1	0	83.5	141	78	130	57	29
0	0	6	6	89	138.7	0	1	50	21	1	0	0	0	0	9	3	40	3	0	0	95.2	180	77	79	74	62
	1		4.16667	100	98.3	0	1	39	27	0	0	0	0	1	8	3	34	3	1	1	90.9	118	60	196	48	35
1	0	3.41667	13.75	113		0	1	36	8	0	0	0	1	1	3	1	20	2	1	1	71	163	88	74	94	27
0	0	6.5	6.5	74		0	1	35	29	1	0	0	0	0	3	1	20	2	0	1	61.3	150	63	74	69	46
0	0	14	14	99	118.9	0	1	36	10	0	0	0	0	0	6	2	12	1	1	0	88.4	122	69	40	51	39
0	0	8.75	8.75	78	145.1	0	1	23	14	1	0	0	0	0	9	3	40	3	1	0	95	131	60	47	65	61
0	0	14.4167	14.4167	90	181.5	0	1	37	27	1	0	1	1	0	8	3	49	3	1	0	99	180	65	103	46	37
1	0	4.5	13.4167	96	130.7	0	1	88	34	0	0	0	0	0	7	3	34	3	1	1	98	119	69	202	45	49
1	0	4.5	13.4167	94	113.5	0	1	49	26	0	1	1	1	0	3	1	11	1	0	1	66.5	122	70	132	71	36
	1		4.33333	95	107.7	0	1	50	26	0	1	0	1	1	3	1	25	2	0	1	61.9	178	90	229	55	4
0	0	14.8333	14.8333	82	138.8	0	1	42	43	0	0	1	1	0	4	2	9	1	1	0	74	129	69	93	84	38
1	0	4	9.25	92	125.4	0	1	34	20	1	0	1	1	0	5	2	20	2	0	0	76.4	151	72	147	45	46
0	0	15.1667	15.1667	97	133.9	0	1	22	23	1	0	0	0	0	5	2	20	2	1	0	79.6	144	60	127	99	89
1	0	3.66667	12.25	98	127	0	1	38	12	0	1	0	0	0	9	3	49	3	1	0	113.6	121	75	242	35	37
0	0	6.58333	6.58333	88	128.8	0	1	15	26	1	0	0	0	0	6	2	30	3	1	0	90.5	133	58	62	42	56
1	0	3.33333	13.25	97	197.5	0	1	14	28	1	0	0	1	0	3	1	20	2	0	0	63.2	130	71	108	60	35
0	0	11.5	11.5	84	113.6	0	1	20	20	0	0	0	0	1	8	3	46	3	0	0	104.2	164	82	222	41	63
0	0	4.83333	4.83333	97	190.6	0	1	46	8	0	0	0	0	0			20	2	1	1	77.35	169	69	31	76	26
1	0	5.83333	15.0833	86	129.4	0	1	32	31	0	1	1	1	0	3	1	14	1	1	0	67.5	119	68	81	62	74
0	0	11.8333	11.8333	89	127.2	0	1	19	23	0	0	0	0	0	5	2	17	1	0	0	73.6	140	74	72	56	43
0	0	11.5	11.5	101	92.6	0	1	25	28	0	1	0	0	0	3	1	30	3	1	0	70	163	90	156	47	23
0	0	12	12	91	99.9	0	1	40	26	0	0	0	1	0	11	3	21	2	0	0	87.5	116	74	200	83	36
0	0	14.75	14.75	86	83.9	0	1	37	44	0	0	1	1	0	6	2	19	1	1	0	74	124	62	115	42	33
0	0	13.5833	13.5833	97	89.3	0	1	48	60	0	0	0	0	0	9	3	50	3	0	0	98	150	90	109	51	49
0	0	14.5833	14.5833	83		0	1	51	32	0	0	1	1	1	8	3	35	3	0	0	82.8	141	89	204	58	41
0	0	6.33333	6.33333	86	124.7	0	1	30	29	1	0	0	1	0	5	2	20	2	0	0	68	153	76	108	59	61
0	0	12.0833	12.0833	85	134	0	1	36	63	0	0	0	0	0	3	1	28	2	1	1	77.7	134	75	116	55	47
0	0	4.58333	4.58333	92	141.2	0	1	34	14	1	0	0	0	0	5	2	9	1	0	0	70.2	110	53	403	45	32
1	0	4.25	14.5833	88	82.6	0	1	52	39	0	0	0	0	0	6	2	32	3	1	1	95	98	59	99	69	46
0	0	11	11	90	155.8	0	1	23	32	1	0	0	0	0	5	2	9	1	0	0	69.5	118	58	90	65	37
1	0	10	12.1667	95	116	0	1	48	8	0	0	1	1	0	6	2	28	2	1	1	78	142	89	73	55	25
0	0	15.75	15.75	92	42.6	0	0	32	8	0	0	0	1	0	3	1	25	2	1	0	69.4	114	86	106	41	33
0	0	14.5833	14.5833	81	155.2	0	1	47	48	0	0	0	1	0	7	3	42	3	0	0	89.8	137	80	124	43	52
0	0	6.83333	6.83333	96	191.4	0	1	57	18	1	0	0	0	0	7	3	46	3	1	1	101.2	153	76	117	63	47
0	0	6.83333	6.83333	101	184.7	0	1	21	28	0	0	0	0	0	12	3	40	3	1	1	94.5	138	67	89	46	64
1	0	3	12.8333	98	141.7	0	1	42	43	0	0	0	1	1	12	3	56	3	1	1	97.8	162	82	83	118	49
0	0	9.41667	9.41667	77		0	1	37	46	1	0	0	0	0	3	1	9	1	0	0	62.2	123	77	78	64	54
1	0	4.16667	13.25	94	144.7	0	1	27	8	1	0	0	0	0	6	2	23	2	0	0	80	180	70	96	53	33
1	0	3.41667	6.41667	99	85.9	0	1	11	19	1	0	0	0	0	10	3	46	3	0	0	97	146	60	137	36	62
0	0	6.16667	6.16667	94	92.4	0	0	35	21	1	0	0	0	0	8	3	19	1	0	0	84.2	120	63	75	45	44
0	0	12.5833	12.5833	92	150.1	0	1	40	25	0	1	0	0	0	7	3	31	3	0	1	99	126	79	66	43	44
1	0	4.66667	13.25	101	129.1	0	1	34	23	0	0	0	0	0	6	2	11	1	1	1	77	119	77	96	69	59
0	0	8.16667	8.16667	82		0	1	42	33	1	0	0	1	0	3	1	20	2	0	0	63.3	143	59	97	62	33
1	0	4.58333	12.3333	89	109.9	0	1	40	21	1	0	0	0	0	10	3	38	3	1	0	102	111	66	147	36	139
0	0	5	5	75		0	1	40	8	1	0	0	1	0	5	2	20	2	0	0	78.3	147	82	92	84	49
1	0	3.33333	12	106	133	0	1	78	22	0	1	0	1	0	7	3	54	3	0	0	101.2	140	80	125	41	56
1	0	4.08333	6.41667	90	189.5	0	1	39	29	1	0	0	0	0	3	1	20	2	1	0	81.5	164	78	49	58	22
0	0	9.91667	9.91667	89	120.3	0	1	41	21	0	0	0	1	0	6	2	30	3	1	0	92.5	148	73	61	53	55
0	0	5.66667	5.66667	93		0	1	29	12	1	0	0	1	0	5	2	20	2	1	0	75.4	177	51	77	61	114
1	0	4.08333	10.8333	97	140.7	0	1	52	20	1	1	0	0	0	9	3	40	3	1	1	99.6	192	80	75	61	37
1	0	3.5	9.5	97	157.8	0	1	23	60	0	0	0	1	0	8	3	9	1	0	0	80.5	122	72	127	50	72
1	0	3.75	7.16667	100		0	1	38	22	1	0	0	0	0	6	2	20	2	1	1	89.3	140	80	113	34	70
0	0	14.25	14.25	94		0	1	29	17	0	0	0	1	1	8	3	30	3	0	0	81	160	77	225	71	44
	1		4.5	121	181.4	0	1	26	46	0	0	0	0	1	12	3	49	3	0	1	121.3	124	68	218	46	47
0	0	10.0833	10.0833	88	134.8	0	1	24	34	0	0	0	0	0	9	3	9	1	0	1	80.8	121	59	341	58	26
1	0	3.83333	14.4167	119	172.5	0	1	37	15	0	1	0	0	1	3	1	25	2	1	1	88	134	70	53	63	65
1	0	4.66667	12.0833	99	119.4	0	1	34	21	1	0	0	0	1	9	3	46	3	0	0	101.2	152	75	127	42	54
0	0	8.25	8.25	94		0	1	36	8	1	0	0	0	0	3	1	20	2	0	0	89.5	158	78	110	43	49
	1		3.91667	102		0	1	23	15	1	0	0	1	1	10	3	40	3	0	0	93.5	134	68	166	39	83
0	0	9.83333	9.83333	85	196.7	0	1	55	22	0	0	1	1	1	3	1	20	2	1	1	62.3	141	59	232	51	31
0	0	15.9167	15.9167	87	168.4	0	1	40	37	0	0	0	0	1	12	3	45	3	1	1	89.8	177	67	200	81	13
0	0	11.75	11.75	87	100	0	1	41	35	0	0	0	0	0	2	1	20	2	0	0	67.3	175	109	84	71	32
0	0	14.3333	14.3333	93	116.1	0	1	39	30	0	0	0	1	0	6	2	38	3	1	1	83.8	136	91	93	64	36
1	0	4.25	14.5833	84	152.4	0	1	49	26	0	0	1	1	0	4	2	25	2	0	0	79.1	134	77	429	35	43
1	0	3.66667	14.4167	93	124.9	0	1	29	51	0	0	0	0	0	9	3	35	3	0	0	82	173	66	83	68	32
0	0	14.3333	14.3333	92		0	1	37	16	0	0	1	1	0	4	2	20	2	1	0	75.2	137	61	138	74	27
1	0	3.83333	10	94	160.8	0	1	40	16	1	0	1	1	1	8	3	51	3	1	1	104.4	155	68	122	60	63
1	0	4.58333	10.1667	102	189	0	1	30	20	1	0	0	0	1	3	1	20	2	1	1	83.5	162	86	88	111	93
1	0	3	5.91667	92		0	1	31	33	1	0	0	0	1	3	1	20	2	1	1	76.5	161	65	341	79	69
1	0	5.83333	12.1667	100	98.1	0	1	27	47	0	0	1	1	0	3	1	9	1	0	0	75.5	129	66	135	59	125
0	0	13.3333	13.3333	90	92.1	0	1	60	37	0	0	0	1	0	10	3	31	3	0	0	89.5	128	82	96	54	63
0	0	14.3333	14.3333	81	102.3	0	1	36	24	0	0	0	0	0	5	2	12	1	1	0	78	120	60	69	66	43
0	0	4.25	4.25	95	101.4	0	1	51	24	0	0	1	1	0	5	2	9	1	1	1	78.1	121	75	98	76	116
	1		6.25	123	97.2	0	1	46	33	0	0	0	1	1	3	1	22	2	1	1	83	131	78	186	46	51
0	0	15.9167	15.9167	83	90.3	0	1	42	54	0	0	1	1	0	7	3	35	3	1	1	82.4	156	90	147	63	33
	1		4.25	112	153.9	0	1	45	25	0	0	1	1	1	9	3	50	3	0	0	96	147	80	262	30	49
1	0	4.25	13.3333	103	100.3	0	1	35	17	0	0	1	1	0	6	2	14	1	1	0	79.8	127	83	72	67	38
	1	4.16667	10.1667	101	120.2	0	1	40	21	0	0	0	0	0	7	3	49	3	1	1	100.5	173	84	110	46	44
0	0	14	14	88	129.1	0	1	26	19	0	0	0	1	0	3	1	23	2	1	1	78.2	132	78	117	62	40
0	0	13.75	13.75	87		0	1	37	31	1	0	0	0	0	6	2	30	3	1	1	83.5	158	64	74	64	74
0	0	5.91667	5.91667	94		0	1	40	20	1	0	1	0	0	5	2	20	2	0	0	76.8	180	80	88	66	86
1	0	3	14	91	110	0	1	35	45	0	0	0	0	0	3	1	14	1	1	1	77.2	126	60	138	89	56
0	0	10.8333	10.8333	82	93.6	0	1	46	13	1	1	0	0	0	4	2	20	2	0	1	85.4	184	86	77	86	59
0	0	14.8333	14.8333	84	106.4	0	1	64	51	0	1	0	0	0	3	1	17	1	1	1	86.5	135	74	34	63	44
0	0	12	12	86	92.5	0	1	46	65	0	0	0	0	0	10	3	48	3	1	1	102.2	117	85	82	38	46
0	0	14.5833	14.5833	92	95.7	0	1	21	36	0	0	0	0	0	3	1	30	3	0	0	91	148	75	110	50	46
0	0	3.91667	3.91667	87		0	1	30	32	0	0	1	1	0	3	1	20	2	0	1	67.1	154	79	49	101	54
0	0	12.4167	12.4167	90	103.3	0	1	41	23	0	0	1	0	0	9	3	40	3	1	1	85.3	157	95	182	49	75
1	0	3.16667	11.6667	100	102	0	1	45	24	0	0	0	0	0	11	3	54	3	0	0	101.5	153	90	98	41	42
1	0	4.66667	14.9167	87	156.5	0	1	64	30	0	0	0	0	1	6	2	33	3	1	1	94.5	130	64	156	32	41
0	0	14.9167	14.9167	84	148.9	0	1	45	28	0	1	0	1	0	3	1	23	2	0	1	72.5	138	76	102	78	40
1	0	4.75	13.5833	108	156.4	0	1	35	15	0	0	1	1	1	12	3	60	3	0	0	107	138	89	70	51	46
0	0	13.5833	13.5833	83	78.6	0	1	31	33	0	0	1	0	0	11	3	21	2	1	0	82.3	111	69	331	77	41
0	0	10.4167	10.4167	75	109.1	0	1	27	51	0	0	0	1	0	3	1	20	2	0	1	73.5	155	70	57	69	59
0	0	10.4167	10.4167	88		0	1	19	41	1	0	0	0	1	11	3	40	3	0	0	97.4	138	72	153	59	14
1	0	3.58333	11.3333	97	90.6	0	1	31	41	0	0	1	1	0	3	1	20	2	1	0	67.5	155	85	58	71	39
0	0	12	12	87	88.5	0	1	43	30	0	0	0	0	1	6	2	20	2	1	1	76.2	121	87	192	82	48
0	0	7.25	7.25	100		0	1	39	12	1	0	0	0	0	8	3	30	3	0	0	85.2	157	70	76	49	52
1	0	10.1667	12.8333	97	121.1	0	1	39	44	1	0	0	0	0	8	3	38	3	0	0	105.8	107	64	69	40	49
1	0	5.08333	14.6667	98	137.4	0	1	36	35	0	0	0	0	1	7	3	45	3	1	1	97.5	140	77	88	70	83
0	0	13.4167	13.4167	107	196.5	0	1	41	36	1	0	0	1	1	3	1	30	3	0	0	75.2	140	73	163	52	74
0	0	10.0833	10.0833	104	149.8	0	1	34	28	1	0	0	0	0	4	2	20	2	0	0	83.5	176	91	89	40	39
0	0	15	15	87	150.3	0	1	42	27	0	0	1	1	1	10	3	40	3	0	0	103.1	115	69	235	67	59
1	0	10.75	10.75	88	79.4	0	1	40	29	0	0	1	1	1	10	3	58	3	0	1	119.6	141	87	62	67	17
1	0	3.91667	12.4167	104	109.8	0	1	64	61	0	1	0	0	0	7	3	37	3	0	1	97	126	78	55	54	53
0	0	11.5	11.5	77	128.7	0	1	100	43	1	0	1	1	0	3	1	19	1	1	1	66.7	122	76	99	83	30
0	0	8.91667	8.91667	94	81.9	0	1	36	35	1	1	0	1	0	3	1	20	2	1	0	69.3	157	69	96	56	45
0	0	5.08333	5.08333	91	127.8	0	1	38	22	0	0	1	0	0	5	2	20	2	1	0	71.2	135	68	76	50	56
1	0	5.83333	14.75	100	112.9	0	1	44	39	0	1	0	0	1	9	3	40	3	0	1	82	141	76	66	58	22
0	0	10.75	10.75	90	101	0	1	30	33	1	0	1	1	0	6	2	20	2	0	1	79.4	137	70	89	54	62
0	0	13.5	13.5	102	126	0	1	51	61	0	0	0	0	1	3	1	28	2	1	1	74.9	190	88	300	64	79
1	0	4.91667	15.4167	82	123.8	0	1	45	8	0	1	0	1	0	7	3	40	3	0	0	95.1	176	78	60	45	54
0	0	7.08333	7.08333	87	73	0	1	48	24	1	0	0	0	0	3	1	20	2	0	0	77.8	162	92	50	63	28
1	0	3.66667	8.25	99		0	1	46	17	1	0	0	0	1	6	2	30	3	0	0	85.7	166	76	166	78	48
0	0	15.5833	15.5833	101	92	0	1	40	17	1	0	0	1	0	5	2	20	2	1	1	68.4	165	77	43	128	57
1	0	3.5	13.5833	91		0	1	42	20	0	0	0	1	0	3	1	14	1	0	1	84.5	98	58	69	42	80
1	0	3.5	4.83333	103		0	1	45	28	1	0	0	1	1	3	1	20	2	0	1	62.3	150	87	165	104	49
1	0	3.75	8.41667	87		0	1	38	26	1	0	1	1	0	10	3	34	3	1	0	95.8	128	64	178	31	75
0	0	13.5	13.5	87		0	1	27	22	1	0	0	0	1	12	3	45	3	1	0	93.7	146	85	73	100	105
0	0	4.75	4.75	90	97.8	0	1	39	11	1	0	0	0	0	5	2	20	2	1	0	81.6	179	79	74	67	60
1	0	3.25	11.8333	95	116	0	1	30	29	0	0	0	0	0	9	3	29	2	0	0	81.5	128	76	172	55	89
1	0	3.91667	10.75	98	169.2	0	1	34	49	1	0	1	1	0	4	2	20	2	1	0	68.5	149	75	76	37	55
1	0	3.25	11.8333	103	78.6	0	1	39	39	0	0	0	0	1	7	3	48	3	1	1	96.1	138	82	261	52	33
1	0	1.25	3.5	106	199	0	1	43	25	1	0	0	1	0	5	2	20	2	0	0	89	166	79	91	83	36
1	0	4.41667	16.1667	98	165.1	0	1	41	34	1	0	0	1	1	10	3	49	3	1	0	101.8	142	82	156	79	46
1	0	5.41667	9.5	99	102	0	1	30	40	1	0	0	0	0	8	3	35	3	1	1	104.5	117	67	87	37	30
1	0	11.5	15.1667	91	135.5	0	1	57	22	0	0	1	1	1	3	1	23	2	1	1	66	132	63	184	78	35
0	0	11.8333	11.8333	85	141.3	0	1	46	49	1	0	0	0	0	3	1	25	2	1	1	80.5	135	70	47	81	61
0	0	7.91667	7.91667	86	120.6	0	1	27	32	1	0	1	1	0	5	2	20	2	0	0	68.3	171	69	70	47	40
0	0	14.0833	14.0833	91		0	1	39	28	0	0	0	0	0	5	2	28	2	0	0	60.8	140	78	118	61	49
0	0	14.0833	14.0833	92	123.2	0	1	47	31	0	1	0	0	0	3	1	14	1	1	0	88.8	120	82	289	42	38
1	0	4.41667	10.3333	100	102.5	0	1	45	23	0	0	0	0	0	4	2	30	3	1	1	93.5	160	81	49	53	62
	1		5	85	62.5	0	1	24	29	0	1	0	1	0	6	2	9	1	0	0	80.5	119	60	125	88	111
1	0	3.83333	12.5	102	114.2	0	1	42	19	0	0	0	0	0	6	2	19	1	0	1	75	112	73	133	77	61
1	0	5.08333	12	103	87.3	0	1	50	30	0	1	0	0	1	8	3	51	3	1	1	105.6	143	80	105	55	67
	1		3.75	110	145.9	0	1	40	38	0	0	0	1	1	7	3	35	3	0	1	94.5	169	78	935	24	62
0	0	4.83333	4.83333	95	144.1	0	1	45	28	1	0	0	1	1	9	3	40	3	0	0	89	206	81	93	51	52
1	0	5.75	15.4167	104	151.3	0	1	50	46	0	0	0	0	1	10	3	54	3	0	1	107.4	120	77	217	46	56
1	0	5.75	15.4167	94	165.7	0	1	39	33	0	0	1	1	1	10	3	39	3	1	1	94	126	76	96	62	42
1	0	4.16667	12.9167	109	167.4	0	1	40	21	1	0	1	1	1	8	3	30	3	0	0	84.1	159	66	114	62	22
1	0	4.5	15.75	100	123.8	0	1	43	37	0	0	0	1	0	7	3	35	3	1	0	101.6	123	72	141	35	22
1	0	9.91667	13.25	99	110	0	1	37	37	0	0	0	0	0	10	3	34	3	0	0	89.6	111	71	148	44	33
0	0	12.75	12.75	88		0	1	44	49	0	0	1	1	1	8	3	37	3	1	1	103.9	129	84	198	41	29
	1	4.41667	10.0833	91	165.6	0	1	43	70	0	0	1	1	0	12	3	52	3	1	0	124	128	76	123	56	58
1	0	3.91667	15	88	107.3	0	1	41	51	0	1	1	1	0	6	2	20	2	0	1	80	134	80	101	68	46
1	0	4.66667	12.3333	108	197.8	0	1	86	15	0	0	1	1	1	8	3	51	3	1	1	105.6	133	71	116	56	38
0	0	13.5	13.5	92	174.6	0	1	36	13	0	0	0	0	0	6	2	35	3	0	1	85	156	72	89	64	40
1	0	4.5	11.4167	107	125.2	0	1	36	14	1	0	0	0	1	5	2	25	2	1	0	88	133	78	226	47	28
0	0	13.6667	13.6667	73		0	1	30	21	1	0	0	0	1	7	3	45	3	1	0	88.2	134	82	89	79	60
1	0	5.33333	13.5833	84	127.6	0	1	59	40	0	0	1	1	1	7	3	40	3	0	0	81.3	157	87	156	57	52
0	0	9.83333	9.83333	86	122.7	0	1	37	11	1	0	0	0	1	8	3	46	3	1	1	104.8	157	80	61	52	77
1	0	2.75	4.41667	109		0	1	38	34	0	0	0	1	0	5	2	9	1	0	0	77	117	54	141	61	41
0	0	12.25	12.25	87	87.4	0	1	43	22	0	0	0	1	0	7	3	34	3	0	0	90	114	76	143	60	32
	1	2.91667	8.5	101	151	0	1	16	25	0	0	0	0	1	9	3	48	3	0	0	98.2	158	80	152	41	97
1	0	4.16667	13.5833	91	113.4	0	1	44	10	0	0	1	1	0	9	3	40	3	1	0	92	130	71	85	38	60
0	0	11.9167	11.9167	81	125	0	1	42	29	0	0	1	1	0	9	3	35	3	0	0	83.3	133	83	243	48	60
0	0	10.9167	10.9167	82	92.5	0	1	31	32	1	0	0	0	1	10	3	40	3	0	0	93.8	173	73	110	70	40
0	0	12	12	85	138	0	1	39	35	0	1	0	1	0	7	3	40	3	0	0	82	127	85	119	54	54
1	0	4	10.4167	88	148.3	0	1	37	10	1	0	0	0	0	3	1	19	1	1	1	93.1	117	76	126	56	30
1	0	4.5	13.4167	97	101.6	0	1	43	24	0	0	0	0	0	6	2	28	2	0	1	78.8	131	71	166	42	62
1	0	9.33333	11.75	93	142	0	1	51	28	0	0	1	1	0	4	2	32	3	0	1	91	130	89	73	63	53
0	0	11.75	11.75	85	109	0	1	48	28	0	0	1	1	0	3	1	19	1	1	1	71.5	122	76	101	94	39
1	0	4.16667	8.58333	100	102.4	0	1	47	17	1	0	0	0	0	3	1	30	3	1	0	91.4	136	70	142	41	32
1	0	4	14.9167	108	135.4	0	1	40	8	0	0	0	0	1	3	1	23	2	1	1	70	143	71	337	35	30
1	0	4.5	13.5833	104	171.9	0	1	51	54	0	0	0	1	1	7	3	38	3	1	0	85.4	137	81	190	84	34
0	0	12.9167	12.9167	99	113.7	0	1	36	29	0	0	0	0	1	10	3	45	3	0	0	88	138	83	152	36	53
1	0	3.5	11.9167	105	110	0	1	47	30	0	0	0	0	0	6	2	24	2	1	1	83	112	77	119	57	74
1	0	3.66667	9.33333	100		0	1	37	19	1	0	0	0	0	9	3	29	2	1	1	98.4	101	70	79	60	39
1	0	3.66667	6.66667	93	91.3	0	1	38	23	1	0	0	0	0	3	1	20	2	0	0	71.8	161	74	88	45	43
0	0	14	14	89	96.1	0	1	46	9	1	0	1	1	0	7	3	45	3	0	0	98	140	70	107	38	39
0	0	15.3333	15.3333	91	193.4	0	1	45	12	0	1	1	1	0	4	2	25	2	0	0	79.5	140	71	123	103	42
0	0	14.25	14.25	92	82.7	0	1	38	24	0	0	0	1	0	7	3	34	3	0	1	96	106	68	79	57	37
0	0	14.25	14.25	102	134.8	0	1	39	26	0	0	0	1	0	4	2	23	2	1	0	74.6	134	77	141	54	48
0	0	12.8333	12.8333	91	118.9	0	1	35	20	1	0	0	0	0	8	3	32	3	0	0	89.7	111	55	126	58	66
0	0	13.0833	13.0833	85	147.1	0	1	31	57	0	0	0	1	0	6	2	24	2	1	1	87	118	58	124	72	58
1	0	11.4167	15.25	108	153.6	0	1	32	21	0	0	0	0	0	3	1	20	2	0	1	74.5	131	66	138	82	40
1	0	3.91667	11.3333	110	78.7	0	1	32	16	0	1	0	0	0	9	3	34	3	1	0	96.5	110	78	73	40	63
	1		4.5	111	143	0	1	29	8	1	0	0	0	1	4	2	25	2	0	1	75.9	162	67	58	67	58
1	0	3.66667	12.1667	99	92.2	0	1	22	33	0	0	0	0	0	6	2	14	1	0	0	89	112	72	111	51	56
0	0	12.0833	12.0833	83	104	0	1	33	28	0	0	0	1	0	9	3	27	2	0	0	82.2	128	82	218	49	17
1	0	3	3.25	100	147.1	0	1	43	34	1	0	0	0	0	5	2	9	1	1	1	86.5	112	53	133	68	42
0	0	12	12	90	93.1	0	1	38	33	0	1	1	1	0	3	1	11	1	0	1	79	98	73	189	58	34
0	0	8.5	8.5	84	196.2	0	1	46	25	1	0	0	1	0	3	1	9	1	0	0	75.2	124	55	73	51	51
1	0	3.66667	12.0833	95	118	0	1	41	11	0	0	0	0	1	10	3	57	3	1	1	109.5	129	86	125	53	38
0	0	12.1667	12.1667	85	88.8	0	1	54	55	0	0	0	1	0	3	1	11	1	0	0	70.3	122	79	145	100	67
1	0	11.5833	15.1667	87	105.7	0	1	46	26	0	1	1	1	0	3	1	11	1	0	0	81.5	118	76	87	48	64
0	0	15.1667	15.1667	85	126.1	0	1	40	30	0	0	1	1	0	3	1	17	1	0	0	69.2	122	78	82	74	37
0	0	12.25	12.25	98	87.3	0	1	59	21	0	1	0	0	0	6	2	19	1	0	1	94.8	111	70	142	37	31
1	0	5.75	14.9167	89	118	0	1	125	21	0	0	1	1	1	9	3	35	3	1	0	83.4	157	74	198	64	72
1	0	3.58333	6.33333	94	184.2	0	1	60	16	1	0	0	0	0	5	2	19	1	1	0	93	121	73	103	51	39
0	0	13	13	94	130.4	0	1	42	8	1	1	0	0	0	5	2	9	1	1	1	86.8	118	60	58	48	31
0	0	14	14	96	176.7	0	1	48	8	1	0	0	0	0	3	1	20	2	1	1	68	170	87	81	75	53
1	0	4.33333	10.0833	94	177.4	0	1	35	16	0	0	0	1	0	8	3	46	3	0	0	96.9	170	65	112	36	43
1	0	4.08333	10.6667	98	144	0	1	32	8	0	0	0	0	0	8	3	30	3	1	1	83.6	137	73	90	141	43
1	0	4.58333	13.4167	98	174.1	0	1	44	40	0	0	1	1	1	8	3	50	3	1	1	95.4	143	78	164	56	22
0	0	15.3333	15.3333	92	117.2	0	1	51	32	0	0	0	0	0	3	1	17	1	0	1	62.2	110	71	113	89	46
0	0	10.0833	10.0833	82		0	1	34	26	1	0	0	1	0	3	1	9	1	1	1	73.8	108	50	119	65	48
1	0	3.5	10.3333	103		0	1	11	44	0	0	0	1	0	6	2	30	3	0	0	81.5	157	77	98	43	78
0	0	13.3333	13.3333	88	172.2	0	1	33	31	0	0	0	0	1	9	3	48	3	1	1	95	139	78	289	52	52
1	0	4.75	13.6667	106	139.6	0	1	48	57	0	1	0	0	0	3	1	30	3	1	1	75.6	142	74	139	48	43
0	0	13.4167	13.4167	82	99.3	0	1	55	66	0	1	1	1	0	4	2	11	1	0	0	74.5	112	76	119	65	29
1	0	3.16667	11.8333	95	81.2	0	1	36	8	0	0	1	1	0	3	1	30	3	0	0	85.1	131	77	90	79	44
0	0	13.4167	13.4167	92	83.2	0	1	50	24	0	0	0	0	0	8	3	37	3	1	0	104.5	114	77	84	52	30
1	0	3	11.75	102	177	0	1	21	49	0	0	0	0	1	12	3	48	3	1	0	98	127	85	184	40	108
	1		4.25	108	149	0	1	37	63	0	0	0	0	1	6	2	40	3	1	1	90	136	75	242	46	41
0	0	12.0833	12.0833	80		0	1	32	26	1	0	0	1	0	6	2	30	3	0	0	86.3	154	69	94	49	65
1	0	6.16667	12.9167	107	135.5	0	1	44	35	1	0	0	0	0	3	1	25	2	1	0	85.5	165	89	63	57	48
0	0	13.6667	13.6667	88	118.2	0	1	45	52	0	1	0	0	0	7	3	40	3	0	0	83.6	141	77	109	64	34
1	0	3.83333	11	112	112.4	0	1	21	20	0	0	0	0	1	8	3	45	3	0	1	88	176	82	58	79	53
1	0	3.66667	13.3333	96	156.2	0	1	28	22	0	0	0	0	0	9	3	37	3	1	0	100.4	128	81	155	37	66
1	0	4.08333	4.58333	88		0	1	31	28	0	0	0	0	0	9	3	40	3	0	0	88.2	146	66	134	43	43
0	0	5.83333	5.83333	79	177.4	0	1	43	22	1	0	1	0	0	4	2	30	3	1	0	92	162	64	120	30	60
0	0	8.5	8.5	91	141.4	0	1	39	43	1	0	1	0	0	3	1	20	2	0	0	69	164	78	69	77	60
1	0	6.91667	15.9167	97	124.1	0	1	48	67	0	0	0	0	0	7	3	37	3	1	1	96.1	120	70	133	46	42
0	0	12.3333	12.3333	89	98.1	0	1	35	15	0	0	0	0	1	10	3	42	3	0	0	92.7	135	80	185	33	57
0	0	8.58333	8.58333	87	148.6	0	1	44	35	1	0	0	0	1	7	3	40	3	1	0	89	152	69	80	73	58
0	0	14	14	99	194.2	0	1	39	33	0	0	0	1	0	8	3	40	3	1	0	94.2	168	73	68	48	36
0	0	10.9167	10.9167	87	73.4	0	1	31	23	1	0	1	1	0	3	1	20	2	0	0	73.4	148	72	89	67	61
0	0	11.3333	11.3333	92	105.2	0	1	38	28	1	0	0	0	0	4	2	30	3	1	1	91.3	209	91	72	55	54
1	0	10.5	10.9167	83	155.4	0	1	30	8	1	0	0	1	0	3	1	14	1	1	0	69.5	111	68	39	80	47
0	0	8.33333	8.33333	71	115.7	0	1	44	20	0	0	0	0	0	7	3	30	3	0	0	85	165	61	74	64	28
	1		3.33333	113		0	1	42	29	1	0	0	1	1	6	2	30	3	0	1	90.4	177	75	73	64	41
0	0	6.5	6.5	83		0	1	36	48	0	0	0	1	0	3	1	20	2	1	1	66.6	154	68	49	84	70
1	0	4.58333	13.25	94	168.9	0	1	42	8	0	0	0	0	1	12	3	63	3	1	1	116.3	134	69	135	39	36
1	0	3.83333	12.25	100	103.2	0	1	45	34	0	1	0	0	1	10	3	46	3	1	1	107	117	83	178	50	55
0	0	11.75	11.75	92	167	0	1	54	46	0	0	0	1	0	4	2	17	1	1	1	73.7	123	74	153	85	47
0	0	14.3333	14.3333	99		0	1	51	15	0	1	1	1	0	7	3	32	3	1	0	96.5	121	80	78	39	48
	1	6.58333	11.9167	100	183.7	0	1	38	31	0	0	0	0	0	3	1	19	1	1	1	86.5	127	71	335	39	57
0	0	15.3333	15.3333	91	130.9	0	1	39	24	0	0	1	1	0	4	2	28	2	0	1	75	149	84	129	66	43
1	0	4.5	14.1667	96	147.8	0	1	31	37	0	0	0	0	1	12	3	60	3	1	1	123.7	150	73	275	31	75
1	0	4.25	13	108	149.8	0	1	28	25	1	0	0	0	1	10	3	51	3	0	0	101	138	79	188	48	51
0	0	13.1667	13.1667	86	96.2	0	1	44	54	0	0	0	0	1	7	3	32	3	0	0	83.9	135	77	216	65	60
	1		4	119	185.6	0	1	17	22	0	1	0	0	0	7	3	39	3	1	1	99.4	117	76	52	61	63
1	0	6.83333	12.6667	90	167.2	0	1	29	50	0	0	0	0	1	12	3	50	3	0	0	91.5	150	82	139	69	67
1	0	3.58333	13.25	96	148.8	0	1	33	32	0	0	0	0	0	7	3	45	3	0	1	98.4	134	68	95	52	46
0	0	15.1667	15.1667	91	132.7	0	1	53	32	0	1	0	1	0	3	1	17	1	1	1	81	123	68	105	52	34
0	0	15.1667	15.1667	87		0	1	61	34	0	1	0	1	0	3	1	22	2	1	1	64	159	67	57	82	55
0	0	9	9	90	137.9	0	1	33	8	1	0	0	0	0	4	2	20	2	0	1	79.9	190	79	145	72	43
0	0	14.9167	14.9167	90	127.9	0	1	39	18	0	0	1	1	1	8	3	40	3	1	1	95.7	193	85	89	67	43
0	0	14.25	14.25	84	168.4	0	1	40	34	1	0	0	1	0	3	1	17	1	1	1	70.5	191	100	53	87	22
1	0	3.33333	13.3333	99	132.9	0	1	25	20	0	0	0	0	1	9	3	30	3	1	1	81.4	156	48	97	57	34
0	0	13.3333	13.3333	87	139.5	0	1	44	30	0	1	0	1	0	7	3	25	2	1	1	80	130	67	126	73	31
1	0	3.75	10.8333	105	123.6	0	1	76	8	1	0	0	1	0	7	3	45	3	1	1	97	150	84	119	41	41
0	0	14.25	14.25	97	105.5	0	1	59	46	0	0	0	1	0	3	1	14	1	0	0	78	125	71	96	69	36
0	0	10.5833	10.5833	84	143.3	0	1	37	33	1	0	1	1	0	3	1	9	1	0	0	73.9	114	60	160	40	47
0	0	13.1667	13.1667	84	93.9	0	1	44	42	0	0	0	0	0	4	2	21	2	0	0	90	105	69	117	40	29
0	0	12.4167	12.4167	101	90.4	0	1	45	45	0	0	0	1	0	6	2	38	3	1	1	91.5	149	80	58	62	69
0	0	12.5	12.5	80		0	1	62	21	0	0	0	1	0	5	2	14	1	1	0	79	117	72	102	108	48
0	0	10.25	10.25	77	101.6	0	1	44	11	1	1	1	1	0	4	2	12	1	0	0	70.5	123	80	71	90	38
	1		3.91667	116	152.9	0	1	44	8	1	0	0	0	0	7	3	29	2	0	1	97	124	79	59	45	58
0	0	4.08333	4.08333	99	103.7	0	1	7	12	1	0	0	0	0	6	2	20	2	0	1	71.5	134	71	57	45	51
0	0	13.5	13.5	90	78.5	0	1	32	8	0	1	0	1	0	3	1	17	1	1	1	68	109	64	64	68	34
0	0	13.5833	13.5833	86	135.4	0	1	49	61	0	0	1	1	1	3	1	23	2	0	1	70.6	143	79	244	85	85
1	0	9.75	13.25	98	107.9	0	1	37	44	0	0	0	0	0	4	2	19	1	0	0	70.4	118	79	67	81	36
0	0	11.8333	11.8333	89	120	0	1	44	35	0	1	0	1	0	4	2	14	1	1	1	89.5	123	76	115	57	36
0	0	4.83333	4.83333	85	114.3	0	1	39	14	1	0	0	0	0	3	1	9	1	0	0	59.1	93	53	40	66	28
0	0	4.16667	4.16667	90		0	1	30	12	1	0	0	0	0	3	1	19	1	1	0	90	117	51	120	33	67
0	0	12.9167	12.9167	94	177.6	0	1	48	52	0	0	0	0	1	3	1	25	2	1	0	76.7	132	78	221	63	48
0	0	9.66667	9.66667	82		0	1	29	25	1	0	0	0	1	8	3	51	3	0	1	104.2	154	73	72	41	59
0	0	11.8333	11.8333	87	159.5	0	1	38	36	0	0	0	0	0	7	3	30	3	0	1	87.5	139	56	82	66	47
1	0	9.91667	13.1667	97	165.9	0	1	49	35	0	0	0	0	1	12	3	51	3	0	1	103.5	140	88	99	42	46
0	0	13.5	13.5	95	86.5	0	1	72	58	0	0	1	1	0	4	2	25	2	0	1	73	148	86	141	79	53
0	0	9.66667	9.66667	89	125.2	0	1	33	41	0	0	0	0	0	9	3	30	3	1	1	83	149	68	141	73	44
1	0	3.91667	14	114	171.7	0	1	36	21	0	0	0	0	0	7	3	29	2	1	1	99	126	68	90	80	76
0	0	14	14	85	151.9	0	1	37	28	0	1	0	0	0	3	1	20	2	1	1	78.9	131	73	146	61	27
0	0	13.5833	13.5833	79	131.2	0	1	58	24	0	1	0	1	0	3	1	19	1	1	0	67.8	111	71	123	71	45
0	0	13.3333	13.3333	92	141.3	0	1	52	36	0	1	1	1	0	7	3	38	3	1	0	94	141	86	127	41	23
1	0	4.91667	13.75	99	127.9	0	1	39	29	0	1	0	1	0	6	2	32	3	1	1	81	157	91	78	67	31
1	0	3.75	5.33333	89	149.7	0	1	35	28	1	0	0	0	0	5	2	9	1	1	0	70.5	87	58	119	45	68
1	0	4.5	13.25	106	123.3	0	1	39	35	0	0	0	0	1	10	3	65	3	1	1	110	153	90	193	53	47
1	0	4.58333	13.3333	101	140.9	0	1	39	23	0	0	0	1	1	8	3	40	3	1	1	96	129	70	176	53	23
0	0	15	15	85	91.6	0	1	38	13	0	0	0	1	0	0	1	9	1	0	0	74.2	110	74	54	64	44
1	0	3.08333	14.3333	96	103.4	0	1	43	24	0	0	0	1	1	8	3	51	3	0	0	96	132	75	236	59	40
1	0	3.33333	11.8333	87	117	0	1	44	39	0	0	0	0	1	10	3	31	3	0	0	93.5	129	78	157	63	76
0	0	14.0833	14.0833	77	82.9	0	1	37	56	0	1	0	0	0	3	1	25	2	1	0	80	140	57	70	60	79
0	0	6.5	6.5	87		0	1	21	20	1	0	0	0	1	9	3	40	3	1	1	91.7	159	81	50	89	59
0	0	8.66667	8.66667	105	115.8	0	1	110	23	1	0	1	1	0	3	1	20	2	1	1	65.8	153	69	132	65	25
0	0	13.6667	13.6667	85	152.9	0	1	34	40	0	0	1	1	1	8	3	48	3	1	0	95.7	130	70	83	62	55
1	0	3.66667	14.75	81	95.1	0	1	41	34	0	0	0	0	0	7	3	22	2	1	0	82.5	123	62	169	34	34
0	0	12.4167	12.4167	85	93.5	0	1	45	27	0	1	1	1	0	3	1	17	1	1	1	81.5	129	84	129	50	31
1	0	9.25	13.6667	84	117	0	1	54	28	1	0	1	1	0	9	3	38	3	1	1	87.4	162	83	75	90	60
0	0	13.3333	13.3333	94	132.8	0	1	115	33	0	1	1	1	1	3	1	30	3	0	0	70	135	64	166	80	31
1	0	4.66667	9.83333	119	153.1	0	1	33	27	1	0	0	0	1	8	3	45	3	1	1	103	111	70	356	50	69
0	0	13.8333	13.8333	90	90.6	0	1	43	11	0	0	0	0	0	4	2	17	1	0	0	85	113	68	126	45	28
1	0	3.75	12.1667	108	178.1	0	1	39	15	0	0	0	0	0	6	2	29	2	0	0	96.7	120	81	96	47	35
0	0	12.25	12.25	82	69.1	0	1	42	25	0	0	1	1	0	2	1	14	1	1	0	58.3	88	54	79	67	48
1	0	4.75	13.5833	87	179.2	0	1	45	44	0	0	1	1	1	10	3	63	3	1	0	110.5	135	80	191	53	32
0	0	10.5	10.5	89	153.8	0	1	50	15	0	0	1	1	0	3	1	20	2	1	1	84	169	65	40	43	29
0	0	14.25	14.25	87	117.3	0	1	20	33	0	0	0	0	0	3	1	20	2	0	0	67.4	159	70	77	57	52
1	0	4.33333	14.0833	96	160.5	0	1	43	34	0	0	0	0	1	6	2	30	3	1	1	94.8	139	86	212	55	58
0	0	14.0833	14.0833	87	105.2	0	1	45	52	0	0	1	1	1	3	1	28	2	0	1	76.5	150	81	201	65	40
0	0	9.41667	9.41667	99	140.1	0	1	40	16	1	0	0	0	0	7	3	30	3	0	0	83.9	178	61	98	66	42
	1	6.33333	12.3333	98	175	0	1	38	28	0	0	0	0	0	10	3	52	3	0	0	113.5	111	72	110	35	130
0	0	13.25	13.25	94	146.4	0	1	22	46	1	0	1	1	1	10	3	48	3	0	0	97.4	138	87	138	51	45
0	0	13.25	13.25	96	91.5	0	1	40	28	0	0	0	0	0	3	1	9	1	0	1	81	113	68	107	53	42
0	0	14.3333	14.3333	84	89.8	0	1	44	15	0	1	0	1	0	4	2	17	1	0	0	75	123	70	99	103	38
0	0	14.9167	14.9167	92	127.4	0	1	32	20	0	0	0	0	0	3	1	17	1	1	1	77.8	141	85	125	76	39
0	0	10.1667	10.1667	97	147.6	0	1	39	13	1	0	0	0	1	3	1	30	3	1	0	93	167	60	363	40	109
0	0	12.4167	12.4167	94	165.6	0	1	39	28	0	1	0	0	1	10	3	57	3	0	0	125	132	83	94	49	59
0	0	12.4167	12.4167	92	116.9	0	1	35	27	0	0	0	1	1	10	3	42	3	0	0	92.4	148	84	258	49	42
0	0	14.25	14.25	92	93.8	0	1	33	39	0	0	0	0	0	3	1	12	1	1	0	67	126	78	76	75	159
1	0	3.66667	12.0833	99	140	0	1	42	22	0	1	1	1	0	2	1	9	1	0	0	70.1	108	74	125	65	37
0	0	11.4167	11.4167	95	144.8	0	1	41	33	1	0	0	0	0	3	1	20	2	0	1	64.5	182	87	80	57	38
0	0	9.58333	9.58333	101	108.2	0	1	32	25	1	1	0	1	0	3	1	24	2	1	0	90.8	119	75	106	44	52
0	0	11.9167	11.9167	85	164	0	1	34	33	0	0	0	1	0	3	1	11	1	0	0	70	126	82	92	66	85
1	0	4.58333	13.6667	99	160.1	0	1	47	18	0	0	0	0	0	7	3	43	3	1	1	96	140	84	81	49	37
0	0	13.5	13.5	85	116.7	0	1	42	14	0	0	0	0	0	3	1	35	3	0	1	91.6	129	85	102	53	28
1	0	9.83333	13.5	87	123.8	0	1	39	21	0	0	1	1	0	8	3	37	3	0	1	91.3	120	64	254	35	39
0	0	10.0833	10.0833	95	134.7	0	1	22	8	1	0	0	1	0	5	2	9	1	1	1	65.2	125	73	37	89	53
1	0	4.91667	13.75	96	119.9	0	1	46	43	0	0	0	0	0	7	3	31	3	0	1	96	119	81	141	35	58
0	0	13.75	13.75	92	108.8	0	1	26	46	0	1	0	0	0	3	1	25	2	1	1	69	130	69	83	80	32
1	0	3.91667	4.83333	95	130.1	0	1	37	37	0	0	0	0	0	5	2	20	2	1	1	70.5	170	80	72	95	84
1	0	3.91667	11.5833	98	96.4	0	1	34	29	0	0	0	0	0	3	1	14	1	0	0	83.5	104	67	107	38	44
1	0	3.91667	4.66667	98	164.1	0	1	31	14	1	0	0	0	0	3	1	20	2	0	0	69.8	165	58	93	69	54
1	0	3.75	12.4167	101	103	0	1	34	13	0	1	0	0	0	3	1	19	1	1	1	61.6	105	72	54	80	44
	1		3.75	84	105.4	0	1	48	27	1	1	0	0	1	6	2	50	3	1	1	96.5	165	75	100	51	23
0	0	15.4167	15.4167	96	90.4	0	1	38	62	1	0	0	1	0	6	2	25	2	0	1	80.2	140	79	97	99	39
1	0	4.5	13.25	95	100.7	0	1	49	37	0	0	0	1	0	9	3	40	3	1	1	94	127	88	86	51	40
0	0	15.0833	15.0833	81	67.1	0	1	47	16	0	0	0	0	0	0	1	6	1	0	1	62.5	91	64	48	76	50
0	0	14.0833	14.0833	95	122.6	0	1	43	27	0	0	1	1	1	3	1	22	2	0	0	74	145	89	170	71	46
1	0	4.25	13.9167	91	106.1	0	1	39	62	0	0	1	1	0	5	2	20	2	0	1	79.8	134	62	67	96	78
	1		4.25	117	181.2	0	1	43	49	0	0	0	0	1	10	3	65	3	1	0	123	146	70	531	40	25
1	0	3.16667	12	100	87	0	1	37	28	0	0	0	0	0	10	3	54	3	1	1	122.5	124	65	189	33	61
1	0	3.41667	9.25	106		0	1	29	22	0	0	0	0	1	12	3	55	3	0	0	105.4	147	77	316	51	65
0	0	11.5	11.5	98		0	1	46	15	0	0	0	0	0	3	1	14	1	0	0	72.5	124	70	69	61	38
1	0	3.58333	13.5833	87	117.1	0	1	24	37	1	0	0	1	1	12	3	45	3	1	1	93.8	141	66	184	91	47
0	0	13.75	13.75	101	127.5	0	1	44	25	0	0	1	1	0	7	3	30	3	0	0	86	158	74	106	74	24
1	0	4.33333	11.1667	105		0	1	23	48	1	0	0	0	1	9	3	30	3	0	0	81	180	73	80	79	89
0	0	15.5	15.5	83	127.8	0	1	60	27	0	0	0	0	0	5	2	25	2	0	1	66.2	139	75	61	82	41
1	0	4.25	9.33333	98		0	1	27	26	1	0	0	0	0	4	2	9	1	1	1	89.5	113	57	42	46	87
0	0	13.1667	13.1667	95		0	1	22	38	1	0	0	0	0	4	2	20	2	0	0	75.9	171	80	86	50	46
0	0	12.1667	12.1667	82	167	0	1	43	15	0	0	1	1	0	5	2	9	1	0	0	76.7	92	64	92	59	33
0	0	7	7	86	106.5	0	1	68	22	1	1	0	1	1	10	3	51	3	0	0	104	152	73	197	51	22
0	0	14	14	87	193.7	0	1	42	17	0	0	1	1	1	7	3	35	3	0	0	85	135	77	199	50	60
1	0	4.16667	14.0833	93	101.4	0	1	56	21	0	1	0	0	1	7	3	37	3	0	1	98.5	150	90	78	58	73
0	0	14.1667	14.1667	87	136	0	1	26	18	0	1	0	0	0	7	3	22	2	0	1	85.2	116	70	131	75	28
0	0	15.0833	15.0833	92	82.7	0	1	47	17	1	0	1	1	1	8	3	49	3	1	1	104.1	135	77	168	32	34
1	0	3.08333	13.1667	101	196.3	0	1	49	20	0	0	0	0	1	10	3	49	3	1	1	102.7	131	64	201	66	31
1	0	4.66667	13.3333	97	129	0	1	33	20	0	0	0	0	0	7	3	31	3	1	1	99	105	74	48	44	63
0	0	13.3333	13.3333	85	110.3	0	1	42	38	0	0	0	0	0	5	2	17	1	0	0	60	108	72	86	64	52
1	0	4.91667	13.5833	97	106.2	0	1	55	25	0	0	0	1	1	9	3	50	3	0	0	99.2	133	73	174	43	27
0	0	13.5833	13.5833	90	77.5	0	1	82	38	0	1	0	0	0	6	2	28	2	0	0	80.5	146	83	84	73	39
0	0	14.1667	14.1667	78	163.4	0	1	37	37	0	1	0	1	0	3	1	25	2	1	1	65.5	134	72	103	84	34
0	0	13.75	13.75	93	103.9	0	1	42	22	1	0	0	1	0	3	1	20	2	1	1	87.6	154	77	127	65	40
0	0	13.5	13.5	82	160.7	0	1	44	25	1	0	0	1	0	3	1	20	2	0	0	78.1	133	64	63	68	44
0	0	14	14	83	117.3	0	1	25	19	0	0	0	1	0	7	3	24	2	1	1	81	111	73	107	79	46
1	0	10.1667	11.3333	105	106.5	0	1	43	47	1	0	0	0	0	3	1	11	1	1	0	71	108	62	134	54	42
1	0	4.83333	8.58333	95	81.7	0	1	40	27	1	0	0	0	1	8	3	55	3	1	1	106	133	81	79	49	63
0	0	11.5833	11.5833	97	124.5	0	1	43	124	0	1	0	0	0	7	3	37	3	1	0	100	112	79	116	51	47
1	0	4.41667	13	95	144.7	0	1	44	14	0	0	0	1	1	12	3	65	3	1	1	110	137	84	187	38	49
0	0	13	13	83	123.9	0	1	27	33	0	0	0	0	0	4	2	22	2	1	0	79.7	134	85	100	74	75
0	0	13.5	13.5	86	95.3	0	1	50	58	0	0	0	0	0	3	1	14	1	0	0	89	103	69	59	54	49
0	0	13.5	13.5	91	136.8	0	1	37	21	0	0	1	1	0	3	1	11	1	1	0	78.4	112	78	94	82	23
1	0	4	12.5	95	112.7	0	1	34	22	0	0	0	0	0	10	3	45	3	0	0	105.5	124	80	137	41	44
0	0	12	12	89	77.3	0	1	50	22	0	0	0	0	0	5	2	14	1	0	0	74.8	103	68	187	58	45
1	0	3.16667	13.8333	96	103.3	0	1	23	22	0	0	0	1	0	3	1	25	2	1	1	72	134	68	46	102	40
0	0	14.25	14.25	95		0	1	29	21	1	0	0	0	0	3	1	9	1	1	1	67	125	80	85	102	42
0	0	12	12	100	94.4	0	1	34	36	0	1	0	0	0	4	2	29	2	0	1	92.5	104	72	197	37	27
1	0	4.16667	9	102	168.3	0	1	62	45	0	1	0	0	0	3	1	30	3	1	1	91.2	136	73	107	37	98
0	0	9	9	95	162.1	0	1	43	43	0	0	1	1	0	3	1	20	2	1	1	72.7	154	80	131	66	72
0	0	9.91667	9.91667	103	112.1	0	1	34	34	1	1	0	0	0	3	1	14	1	1	1	86.4	126	70	235	86	63
1	0	3.33333	8.16667	101	113.9	0	1	37	45	1	0	0	1	0			9	1	1	1	91.75	121	74	128	54	51
0	0	12.25	12.25	87	111.4	0	1	34	48	0	0	1	1	1	9	3	43	3	0	1	96.4	125	86	73	53	33
1	0	4	6.75	93	142.7	0	1	59	68	0	0	1	1	1	4	2	20	2	1	0	78	160	79	170	77	37
1	0	4.75	8.58333	100	175.7	0	1	34	8	1	0	0	0	1	6	2	40	3	0	1	95.2	131	70	231	82	84
1	0	3	10.0833	95		0	1	67	20	1	0	1	1	0	3	1	9	1	0	0	75	125	68	80	51	38
0	0	8.58333	8.58333	75		0	1	43	27	1	0	0	0	0	4	2	30	3	1	1	90.4	138	63	114	60	31
0	0	12.9167	12.9167	82	116.4	0	1	42	46	1	1	0	0	0	3	1	24	2	1	0	91	128	73	71	63	37
1	0	10.6667	14.75	82	96.9	0	1	30	47	1	1	0	1	0	7	3	23	2	1	0	80.9	141	75	75	51	44
0	0	8.33333	8.33333	88	113.4	0	1	19	32	1	0	1	1	0	6	2	30	3	1	1	81.4	136	78	146	86	65
0	0	10.6667	10.6667	97	99.7	0	1	34	26	1	0	0	0	0	5	2	20	2	0	0	72.4	140	71	81	85	30
0	0	6.83333	6.83333	78	146.9	0	1	35	11	1	0	0	0	0	5	2	20	2	1	0	87.5	147	77	106	46	44
0	0	11.6667	11.6667	90	108.5	0	1	51	24	1	0	0	0	0	5	2	20	2	0	0	82.5	137	88	63	54	54
0	0	12.3333	12.3333	89	134.7	0	1	41	26	0	1	0	1	0	3	1	17	1	0	1	87.6	106	65	91	48	42
0	0	11.75	11.75	101	128.8	0	1	17	51	0	0	0	1	0	10	3	65	3	0	0	105	138	79	95	48	63
1	0	3.66667	13.8333	107	162.9	0	1	60	12	0	0	1	1	1	4	2	35	3	0	1	91	144	87	121	59	37
1	0	3.83333	6.41667	94	181.8	0	1	46	14	0	0	0	1	1	8	3	30	3	1	0	83.5	140	68	230	44	38
1	0	4.41667	12.3333	103	129.5	0	1	51	27	0	0	0	0	1	7	3	48	3	1	1	96.5	143	79	151	55	24
0	0	13.8333	13.8333	93	94.6	0	1	38	29	0	0	0	0	0	3	1	25	2	0	1	87	138	86	52	76	65
0	0	13.8333	13.8333	100	81.9	0	1	36	22	0	0	1	1	0	3	1	25	2	0	1	69.5	133	69	87	57	17
1	0	10.1667	14.3333	88	83.6	0	1	45	33	0	0	1	1	0	9	3	24	2	1	1	84.5	114	75	159	54	29
1	0	3.33333	11.8333	87	163	0	1	46	16	0	1	0	1	0	6	2	9	1	1	1	80	117	81	115	69	47
1	0	4.91667	13.9167	100	168.2	0	1	24	36	0	0	0	0	0	4	2	29	2	1	1	90	121	73	62	29	53
1	0	4.33333	13.3333	93	156.7	0	1	78	15	0	1	0	0	0	4	2	29	2	0	0	93	122	69	57	46	28
0	0	12.4167	12.4167	99	81.3	0	1	62	48	0	1	0	0	0	4	2	22	2	1	1	87	131	79	49	65	35
0	0	15.4167	15.4167	98	140.7	0	1	37	44	1	0	0	0	1	10	3	50	3	0	1	91.6	150	82	167	62	73
1	0	3.08333	11.5833	99	101	0	1	38	14	0	0	0	0	0	7	3	34	3	0	0	99.5	120	82	115	35	35
0	0	11.5	11.5	91	191	0	1	38	41	0	0	1	1	1	10	3	48	3	0	0	89.6	164	85	253	61	105
0	0	12.5	12.5	87	114.7	0	1	62	30	0	1	0	0	0	4	2	30	3	0	1	83.3	141	73	113	55	39
1	0	5	13.3333	102	131.5	0	1	41	46	0	0	0	0	0	10	3	45	3	0	0	97.4	127	75	139	51	54
	1	3.83333	9.91667	88		0	1	44	32	0	1	0	1	0	7	3	31	3	1	0	99	126	84	101	63	33
1	0	9.91667	12.75	89		0	1	43	151	0	0	0	1	1	10	3	46	3	0	0	103.3	154	71	181	63	44
0	0	12.5	12.5	92	111.6	0	1	42	47	0	0	0	0	0	5	2	14	1	1	0	87.5	99	67	169	47	42
0	0	12.5	12.5	98	96	0	1	38	46	0	0	0	1	0	5	2	11	1	0	0	63.7	94	64	58	71	74
0	0	14.0833	14.0833	89	41.9	0	1	44	33	1	1	0	1	0	3	1	17	1	1	0	69.3	100	56	109	56	27
0	0	13.75	13.75	89	123.2	0	1	42	28	0	0	0	0	0	5	2	14	1	0	1	76.5	119	71	123	66	29
1	0	4	6.08333	94	82.1	0	1	56	27	1	0	1	1	0	3	1	9	1	1	1	64.5	116	76	94	78	108
0	0	8.58333	8.58333	90	106.7	0	1	37	18	1	0	0	0	0	3	1	25	2	0	0	82.5	131	76	54	54	37
1	0	4.83333	13.75	103	109.5	0	1	53	36	0	0	0	0	0	9	3	40	3	0	0	94.5	150	80	56	57	40
0	0	12.5	12.5	92	86.8	0	1	39	21	0	1	0	1	0	3	1	30	3	1	1	66	136	72	93	79	44
0	0	11.8333	11.8333	91	70.4	0	1	46	21	0	0	1	0	0	3	1	14	1	1	1	62.6	98	61	60	74	26
1	0	11.5	14.6667	98	193.7	0	1	39	30	0	1	0	0	1	8	3	51	3	1	1	96	132	82	302	67	40
1	0	4	11.75	112	177.4	0	1	36	22	1	1	1	1	0	3	1	30	3	1	1	91	146	85	70	48	84
0	0	13.1667	13.1667	95	177.9	0	1	32	21	0	0	0	1	0	9	3	35	3	1	0	83.5	150	80	120	103	33
1	0	4.66667	14.0833	97	113.7	0	1	52	29	0	1	0	0	0	4	2	29	2	0	1	91.5	121	69	55	73	34
0	0	14	14	86	115.5	0	1	54	32	1	1	0	0	1	3	1	30	3	0	0	66.6	153	77	152	83	28
1	0	5.66667	14.75	101	149.8	0	1	56	34	0	0	0	1	0	7	3	31	3	0	1	97.3	116	64	44	67	42
1	0	5.66667	14.6667	106	180.5	0	1	100	40	0	0	0	1	0	3	1	11	1	1	1	79.5	110	71	52	93	21
	1		4.25	117	181.7	0	1	31	58	0	0	0	1	1	10	3	48	3	0	0	103.4	143	76	214	55	57
0	0	12.4167	12.4167	101	139.2	0	1	42	48	0	1	0	0	0	7	3	31	3	0	1	95.2	105	75	89	52	46
0	0	11.8333	11.8333	86	80	0	1	32	12	0	0	0	0	0	3	1	11	1	0	0	69.5	109	74	63	70	36
1	0	4	8.66667	104	176.3	0	1	36	20	1	0	0	0	1	3	1	20	2	1	0	86.5	130	73	54	60	37
1	0	4.66667	13.75	108	176.2	0	1	42	42	0	1	0	0	1	9	3	51	3	0	1	100	141	79	167	56	45
	1	4.91667	10.4167	118	142.7	0	1	23	43	0	0	0	0	1	12	3	56	3	1	0	98.2	157	83	134	42	69
0	0	8.58333	8.58333	93	87.7	0	1	40	69	1	0	1	1	0	3	1	30	3	1	1	93.5	132	81	91	55	22
0	0	13.6667	13.6667	95	134	0	1	47	31	0	1	0	0	0	3	1	12	1	1	1	79.5	113	69	103	72	100
0	0	14.5833	14.5833	75	196.6	0	1	50	38	0	0	0	1	0	3	1	28	2	0	0	69.9	155	90	70	76	78
0	0	8.16667	8.16667	91	160.2	0	1	62	19	0	0	1	1	0	3	1	20	2	1	0	70.3	151	82	95	97	23
0	0	12.6667	12.6667	85	89.7	0	1	40	19	0	1	0	1	0	3	1	22	2	0	0	69.2	149	84	123	39	43
0	0	11.6667	11.6667	93	147.3	0	1	65	34	0	0	0	0	0	7	3	37	3	1	1	100.5	127	78	58	58	60
1	0	4.58333	5.16667	97	128.6	0	1	37	9	1	0	1	1	0	5	2	14	1	1	0	71.5	110	73	103	87	38
0	0	6.58333	6.58333	92	152.2	0	1	33	37	1	0	0	0	0	9	3	34	3	1	0	97	118	71	175	45	48
1	0	4.5	13.3333	100	91.5	0	1	48	10	0	0	1	1	0	4	2	29	2	0	1	90	99	70	97	53	26
	1		10.4167	99	162.8	0	1	35	29	0	0	1	1	0	6	2	27	2	1	1	82	114	73	181	56	34
0	0	12	12	89	82.9	0	1	48	33	0	0	0	1	0	3	1	11	1	0	0	74.5	93	70	75	80	34
1	0	10.0833	13.5	94	113.3	0	1	46	28	0	1	0	0	0	3	1	30	3	0	1	68.5	151	84	58	69	48
0	0	13.5	13.5	92	117.9	0	1	36	45	0	0	0	1	0	7	3	29	2	0	0	84	121	70	74	97	86
1	0	3.75	12.5	105	123.6	0	1	50	29	0	0	1	0	0	10	3	52	3	1	1	122.6	121	72	188	33	30
0	0	14.5	14.5	85	99	0	1	35	27	0	1	1	1	0	6	2	30	3	1	1	85.9	138	71	82	65	40
1	0	5	13.4167	104	94.5	0	1	34	22	0	0	0	0	1	10	3	54	3	1	0	102.5	128	94	181	52	70
0	0	12.1667	12.1667	91	78.4	0	1	38	46	0	0	0	0	0	4	2	6	1	1	1	87.2	120	76	117	49	31
0	0	12.25	12.25	80	96.3	0	1	37	68	0	0	1	1	0	2	1	9	1	0	0	61.5	100	71	61	87	34
1	0	11.6667	14.5	96	127.4	0	1	45	20	0	0	1	1	1	9	3	38	3	0	0	87.4	130	69	227	53	37
1	0	4	14.75	100	117.7	0	1	42	36	0	1	0	0	0	7	3	40	3	1	0	95	161	82	119	58	44
0	0	14.75	14.75	89	81.3	0	1	40	25	0	0	1	1	0	9	3	35	3	1	0	82	142	87	56	105	42
0	0	13	13	108	102.7	0	1	42	10	0	0	0	1	0	8	3	49	3	1	1	107	122	64	41	76	50
0	0	13	13	96	123.9	0	1	58	20	0	1	1	1	0	3	1	20	2	1	1	71.9	147	81	89	81	69
0	0	13.9167	13.9167	96	144	0	1	45	26	0	0	0	0	0	5	2	25	2	1	1	77.6	133	72	96	57	28
1	0	6.08333	14.6667	107	137.8	0	1	29	30	0	0	0	0	1	12	3	54	3	1	0	110.3	120	61	426	43	93
1	0	9.91667	13.75	86	99.6	0	1	47	40	1	1	0	0	0	7	3	50	3	1	1	99.5	162	84	108	49	33
0	0	13.4167	13.4167	88	141.2	0	1	39	45	0	0	0	1	0	5	2	11	1	0	0	78.2	115	70	164	85	48
1	0	4.91667	14.25	98	91.7	0	1	37	29	0	0	0	0	0	3	1	19	1	1	0	92	110	65	95	42	213
0	0	13.4167	13.4167	90	129.9	0	1	38	36	0	1	0	0	0	3	1	17	1	1	0	80.5	122	78	46	72	44
0	0	15.0833	15.0833	90	129.6	0	1	40	52	0	0	1	1	0	3	1	20	2	0	1	71.1	150	86	142	81	25
0	0	11.6667	11.6667	90	142	0	1	47	50	0	0	0	0	0	3	1	14	1	0	1	76.5	108.5	75	109	61	70
0	0	12.9167	12.9167	92	114.9	0	1	135	17	0	0	0	0	0	6	2	17	1	0	0	87.5	103	71	51	52	25
0	0	12	12	86	79.3	0	1	53	25	0	0	0	0	0	3	1	17	1	1	0	68	117	78	40	104	49
1	0	3.83333	9.75	91	143.6	0	1	38	17	1	0	0	0	1	3	1	20	2	1	0	74.3	180	90	86	115	34
0	0	11.9167	11.9167	88	162.9	0	1	31	42	1	0	0	1	1	10	3	52	3	1	0	106.2	158	78	209	49	62
0	0	11.6667	11.6667	86	102	0	1	57	33	0	1	0	0	0	4	2	32	3	0	0	91.2	140	87	94	37	46
0	0	9.83333	9.83333	87	87	0	1	35	28	0	0	0	1	0	6	2	14	1	0	0	69.8	101	64	227	55	67
0	0	12.8333	12.8333	102	100.1	0	1	42	15	0	0	0	1	0	7	3	24	2	1	1	86	114	80	156	59	26
0	0	5.41667	5.41667	79	112	0	1	37	12	0	0	0	0	0	3	1	20	2	1	0	68.6	136	65	103	61	29
0	0	9.83333	9.83333	91	165	0	1	39	27	0	1	1	1	0	3	1	20	2	0	1	65.2	158	186	149	85	40
0	0	13.9167	13.9167	101	118.2	0	1	48	8	0	0	1	1	1	10	3	60	3	1	1	107	138	60	81	82	32
0	0	11.5	11.5	80	118.5	0	1	35	20	1	0	0	0	1	8	3	51	3	1	1	99.5	144	73	81	69	48
1	0	4.08333	9	98	150.6	0	1	44	20	1	0	0	0	1	8	3	49	3	1	1	106.4	124	76	137	56	1
1	0	3.75	13.75	112	151.7	0	1	27	8	0	1	0	0	1	7	3	45	3	0	1	95.5	139	78	170	43	51
0	0	12.25	12.25	86	97.2	0	1	56	31	0	0	0	1	0	6	2	30	3	0	0	77.2	130	74	95	96	38
0	0	13.9167	13.9167	98	169.6	0	1	54	45	0	0	0	0	0	7	3	48	3	1	1	101	141	86	66	46	64
1	0	10.4167	14.4167	93	124.1	0	1	65	41	0	0	0	1	0	3	1	11	1	1	1	79.9	126	76	114	75	44
0	0	12	12	91	61.8	0	1	26	33	0	1	0	0	0	4	2	40	3	0	0	91.4	122	85	149	56	54
0	0	12	12	89	94.3	0	1	37	16	0	0	1	1	0	3	1	17	1	0	0	63	119	74	63	80	47
0	0	5.5	5.5	81	106.9	0	1	36	12	1	0	1	1	0	3	1	20	2	0	0	66.2	141	70	122	67	43
1	0	4.16667	14	84	140.1	0	1	34	32	0	0	0	0	1	7	3	43	3	1	0	102	159	85	160	68	39
0	0	14	14	90	99.4	0	1	44	28	0	0	0	1	0	6	2	16	1	0	1	86	122	66	118	74	34
1	0	4.33333	14.1667	90	115.7	0	1	4	25	0	0	0	0	1	8	3	43	3	0	1	103	154	82	145	52	39
1	0	3.83333	5.66667	99	183.4	0	1	52	65	1	0	0	0	1	7	3	40	3	1	0	96	148	80	148	40	68
0	0	8.25	8.25	97	109.7	0	1	33	57	1	0	0	1	0	3	1	20	2	1	1	67	166	76	66	112	60
1	0	3.5	12	91	87.7	0	1	43	20	0	1	0	0	0	7	3	32	3	1	0	84.6	149	80	51	82	49
0	0	13.0833	13.0833	95	119.2	0	1	42	15	0	0	0	0	0	4	2	27	2	0	1	93	119	78	265	36	37
0	0	13.0833	13.0833	91	127.5	0	1	37	70	0	0	0	0	0	5	2	28	2	1	1	69.1	145	83	68	68	31
1	0	3.66667	13.3333	100		0	1	48	28	0	1	0	0	0	7	3	24	2	1	1	84.6	121	67	82	41	41
	1		6.83333	98	178	0	1	40	29	0	0	1	1	1	8	3	49	3	1	1	108.2	129	72	94	40	71
0	0	12.75	12.75	98	104	0	1	35	55	0	0	0	0	1	10	3	48	3	0	0	91	141	75	125	84	38
0	0	13	13	83	114.5	0	1	40	28	0	0	1	1	0	10	3	49	3	0	0	120	110	71	123	43	39
	1		4.83333	109	172.5	0	1	11	29	0	0	0	0	1	10	3	65	3	1	0	135	166	60	137	52	80
0	0	13	13	90	130.3	0	1	21	28	1	0	0	0	0	7	3	19	1	0	0	84.8	119	83	194	50	66
1	0	4.83333	13.25	113	153.2	0	1	27	14	0	0	0	0	1	8	3	51	3	0	1	104	145	82	122	59	35
1	0	3.75	11.9167	95	103.4	0	1	46	65	1	0	0	0	0	3	1	6	1	0	0	81	90	55	60	54	57
1	0	3.75	5	96	141.8	0	1	42	24	1	0	0	0	0	5	2	20	2	1	1	72	136	68	142	77	39
0	0	11.25	11.25	80		0	1	39	47	1	0	1	1	0	10	3	29	2	1	0	88.7	120	61	157	48	12
0	0	12.4167	12.4167	93	92	0	1	40	23	0	1	0	1	0	3	1	25	2	0	1	67.5	145	80	106	100	43
0	0	14.8333	14.8333	88	109	0	1	43	35	1	0	1	1	0	3	1	20	2	1	0	69.1	163	61	139	60	65
0	0	12.3333	12.3333	84	95.5	0	1	28	41	0	1	1	1	0	3	1	14	1	1	0	68.4	100	70	88	65	59
1	0	2.91667	7.91667	99	193.3	0	1	55	8	1	0	0	0	1	8	3	35	3	1	0	105.2	123	62	181	30	96
1	0	3.41667	14.5	112	150.2	0	1	28	47	1	1	0	0	1	3	1	25	2	0	1	70.5	143	69	106	73	75
0	0	12	12	97	165	0	1	54	55	0	1	0	0	1	3	1	17	1	1	1	71.4	140	85	187	89	41
1	0	3.58333	4.91667	89	120.6	0	1	38	20	1	0	0	0	0	7	3	35	3	0	0	101	129	61	75	34	42
0	0	11.9167	11.9167	93	116	0	1	52	99	0	0	0	1	0	9	3	24	2	0	0	82	123	77	191	45	38
1	0	3.75	12.0833	94	85.2	0	1	43	19	0	0	0	0	0	10	3	46	3	0	1	107.2	120	82	48	64	46
1	0	3.75	12.0833	85	110	0	1	43	46	0	0	1	1	0	5	2	11	1	0	0	70	119	82	102	74	53
1	0	3.83333	14.4167	100	141.4	0	1	25	8	0	1	0	1	0	3	1	22	2	0	0	68.9	154	93	84	81	36
1	0	3.33333	11.9167	98	118	0	1	46	24	0	0	0	1	0	7	3	40	3	1	1	101.5	110	75	171	40	50
1	0	8.91667	11.9167	99	99.3	0	1	39	29	0	0	1	1	1	7	3	32	3	0	1	81	139	72	165	68	46
0	0	13.0833	13.0833	86	98.8	0	1	44	35	1	1	1	1	0	4	2	19	1	0	0	71.5	120	68	70	48	28
1	0	9.58333	11.6667	91	111.6	0	1	47	22	1	1	0	1	0	4	2	30	3	0	0	89.4	152	81	96	33	32
0	0	9.75	9.75	93	143.8	0	1	62	43	0	0	0	1	0	6	2	9	1	0	1	74.8	116	61	139	56	47
1	0	2.66667	7.58333	101	122.1	0	1	38	18	1	0	0	0	0	3	1	20	2	1	0	86.4	148	84	76	42	89
0	0	9.83333	9.83333	93	89.4	0	1	20	41	0	0	0	1	0	7	3	35	3	0	1	85	130	66	107	93	44
1	0	4.58333	14	112	147.1	0	1	56	50	0	1	1	0	1	7	3	34	3	0	1	96.9	129	78	216	46	32
0	0	14	14	98	173.4	0	1	43	37	0	1	0	1	0	7	3	35	3	1	1	82.3	132	64	142	83	43
1	0	3.33333	13.3333	101	146.9	0	1	26	16	0	0	0	0	0	6	2	19	1	0	0	85.2	99	59	164	69	29
1	0	3.66667	12.8333	103		0	1	47	27	0	0	0	0	1	10	3	65	3	0	0	108.5	141	72	86	42	40
0	0	15.9167	15.9167	82	142.6	0	1	96	8	0	1	1	1	1	6	2	30	3	1	1	83	164	87	236	77	6
1	0	4.08333	12.5833	95	89.7	0	1	35	36	0	1	0	0	0	3	1	17	1	1	0	87.5	121	84	75	41	45
1	0	3.83333	12.4167	92	142.3	0	1	50	12	0	1	0	1	0	10	3	46	3	1	0	106	103	70	106	37	137
	1	3.75	9.91667	108		0	1	28	65	0	0	0	0	1	3	1	35	3	0	0	92	162	69	237	38	93
0	0	13.5	13.5	87	105.7	0	1	42	17	0	0	0	0	0	8	3	21	2	1	0	83.5	103	74.5	58	64	32
0	0	12.3333	12.3333	95	79.8	0	1	43	34	0	1	0	0	0	7	3	29	2	0	0	94	108	77	81	50	58
0	0	12.3333	12.3333	94	94.5	0	1	34	22	0	0	0	1	0	5	2	19	1	0	0	67.4	125	72	65	67	62
1	0	4.08333	13.0833	96	120.5	0	1	32	27	0	0	0	0	1	6	2	17	1	1	1	88	104	70	211	40	43
1	0	4.08333	14.25	94	129.8	0	1	49	25	0	0	0	0	0	3	1	25	2	1	1	79	139	71	89	62	121
0	0	11.9167	11.9167	87	146	0	1	38	42	0	0	0	0	1	11	3	51	3	1	0	104.2	121	86	91	65	85
1	0	3.41667	12.25	96	142.6	0	1	51	25	1	0	0	1	0	3	1	19	1	1	1	91.5	109	66	74	46	63
0	0	6.91667	6.91667	97	126	0	1	56	64	1	0	0	0	0	8	3	35	3	1	0	83	141	80	72	47	32
0	0	13.5	13.5	96	103.9	0	1	34	49	0	0	0	0	0	4	2	40	3	1	1	93.3	133	68	68	62	72
0	0	12.4167	12.4167	90	135.7	0	1	40	17	0	0	0	1	0	4	2	19	1	1	0	72.3	100	68	71	72	38
	1		3.66667	98	141	0	1	34	19	0	0	0	0	1	8	3	48	3	0	0	103.5	127	88	305	33	35
0	0	12.0833	12.0833	89	81.6	0	1	29	40	0	0	0	1	0	5	2	14	1	0	0	61.5	118	72	98	80	62
0	0	11.3333	11.3333	94	157	0	1	57	25	0	0	0	1	0	4	2	30	3	0	0	78.5	134	70	70	83	52
0	0	13.5833	13.5833	96		0	1	65	35	0	0	0	1	1	8	3	45	3	0	1	90	158	76	197	61	46
0	0	14.75	14.75	95	140.7	0	1	36	82	0	0	0	1	0	3	1	11	1	1	1	77.7	125	70	84	46	42
1	0	3.83333	12.4167	100	154.6	0	1	53	27	0	0	0	0	1	8	3	48	3	1	0	105.6	156	70	191	46	45
0	0	12.4167	12.4167	90	137	0	1	43	44	0	0	0	1	0	4	2	30	3	0	0	79.8	132	74	470	39	41
0	0	12.1667	12.1667	84	105.2	0	1	40	66	0	0	0	0	0	2	1	9	1	0	0	64	109	69	85	80	40
0	0	9.66667	9.66667	93	108.6	0	1	41	27	1	0	0	0	0	6	2	46	3	1	1	101.6	172	72	77	70	67
1	0	3.41667	13.3333	101	98.4	0	1	26	15	1	0	0	1	1	10	3	51	3	0	0	99.2	147	73	97	50	51
0	0	10.1667	10.1667	89	159.6	0	1	36	8	1	0	0	0	0	7	3	40	3	1	1	99.9	151	65	43	64	80
1	0	4.58333	10	93		0	1	43	20	1	0	1	1	0	8	3	20	2	1	1	80.1	139	61	198	42	30
0	0	11.3333	11.3333	82	88.1	0	1	53	12	0	0	0	0	1	8	3	56	3	1	1	105	157	89	62	68	56
1	0	4.66667	13.3333	101	117.5	0	1	25	26	0	0	0	0	1	4	2	30	3	1	0	89	136	81	158	42	53
0	0	13.5	13.5	84	105.3	0	1	38	151	0	0	0	0	0	3	1	25	2	1	1	73.4	153	75	75	75	37
1	0	3.16667	11.6667	102	111	0	1	32	30	0	1	0	0	0	7	3	37	3	1	1	100.7	125	79	187	44	80
0	0	11.6667	11.6667	99	104	0	1	26	35	0	0	0	1	0	11	3	29	2	1	1	86.4	121	66	129	50	70
1	0	3.25	12.6667	90	122.1	0	1	45	20	0	1	1	1	1	10	3	51	3	1	1	100.5	137	73	150	65	37
0	0	14.0833	14.0833	89	67.1	0	1	38	36	0	1	0	0	0	4	2	35	3	1	1	91	135	74	65	56	37
1	0	4.58333	8.5	107	149.6	0	1	14	9	1	0	0	0	1			47	3	0	0	113.5	162	97	119	41	221
0	0	11.9167	11.9167	90	105	0	1	36	42	0	1	0	0	0	3	1	6	1	0	0	74.5	117	76	213	42	49
0	0	13.5	13.5	91	98.3	0	1	57	32	0	0	1	1	0	3	1	11	1	0	0	61.5	106	63	68	109	38
0	0	12.1667	12.1667	87	84.7	0	1	41	23	0	0	0	1	0	2	1	6	1	0	0	68.5	102	69	87	78	43
0	0	12.6667	12.6667	82	139.7	0	1	42	21	0	0	1	1	0	3	1	25	2	0	0	73	164	62	100	106	48
0	0	13.3333	13.3333	94		0	1	54	33	0	0	0	0	0	6	2	32	3	1	1	94	138	77	99	50	46
0	0	13.3333	13.3333	89	116.9	0	1	80	18	0	0	0	0	1	6	2	32	3	1	1	82	138	74	242	58	66
1	0	5.08333	13.8333	102	154.8	0	1	38	41	0	0	0	1	0	3	1	19	1	0	1	79.5	112	61	46	42	16
0	0	12.4167	12.4167	89	73.5	0	1	59	22	0	0	0	1	0	3	1	30	3	0	1	67.3	131	80	69	90	31
1	0	7.25	15.8333	99	116.8	0	1	63	26	0	0	0	0	1	8	3	63	3	1	1	109	147	64	115	35	79
1	0	4.66667	13.25	95	126.5	0	1	39	34	0	0	0	0	0	4	2	22	2	1	0	79.6	136	79	75	58	60
0	0	13	13	80	83.3	0	1	78	46	0	0	0	0	0	0	1	14	1	1	1	60.3	110	71	111	74	22
1	0	10.25	13	101	104.1	0	1	46	19	0	0	1	1	0	3	1	30	3	0	0	75.5	136	71	33	74	36
0	0	13	13	86	108	0	1	36	27	0	0	1	1	0	3	1	14	1	0	0	76	122	80	109	45	52
0	0	11.6667	11.6667	92	114	0	1	36	46	0	0	0	1	0	4	2	14	1	1	0	71	103	70	156	58	23
1	0	3.58333	14.4167	88	106.6	0	1	41	20	0	0	0	0	1	5	2	25	2	1	1	86.1	139	75	102	57	26
0	0	13.5	13.5	95	120.6	0	1	26	50	0	0	0	0	1	12	3	56	3	0	1	102	137	74	83	53	26
0	0	13.3333	13.3333	97	114.6	0	1	22	37	0	0	0	0	0	3	1	30	3	0	1	70	130	74	93	74	74
0	0	12.75	12.75	96	100.9	0	1	48	47	0	0	0	1	0	4	2	25	2	1	0	88.4	133	82	115	56	50
0	0	14.5833	14.5833	91	88	0	1	68	31	0	0	0	1	0	3	1	23	2	0	0	65.4	139	74	73	77	33
0	0	13	13	89	78.1	0	1	60	22	0	0	1	1	0	5	2	21	2	0	1	90.2	125	80	96	71	42
0	0	13.9167	13.9167	80	92.1	0	1	68	22	0	0	1	1	0	3	1	14	1	1	0	72	122	72	71	60	53
0	0	10.75	10.75	89	77.8	0	1	37	23	0	0	0	1	0	6	2	30	3	1	1	82.7	138	76	100	72	32
1	0	3.66667	7	120	173.2	0	1	33	20	1	0	0	0	1	10	3	45	3	1	1	95	131	59	169	46	59
1	0	3.58333	11.8333	90	92.6	0	1	48	19	0	0	0	0	0	10	3	46	3	1	1	117	121	78	245	39	60
0	0	11.8333	11.8333	85	123	0	1	39	31	0	0	0	1	0	6	2	11	1	1	1	77	113	72	214	55	31
1	0	4.33333	13.4167	110	154.3	0	1	105	37	0	1	0	0	1	7	3	48	3	0	1	101	142	90	88	50	40
0	0	5.33333	5.33333	90		0	1	75	36	1	0	1	1	1	8	3	45	3	1	1	89.5	134	62	153	54	100
0	0	12.25	12.25	86	81.8	0	1	48	39	0	0	0	0	0	3	1	11	1	1	1	81.5	118	72	86	52	48
0	0	12.25	12.25	81	105.6	0	1	55	36	0	0	0	0	0	3	1	6	1	0	0	69.4	110	77	45	55	34
0	0	13.3333	13.3333	90		0	1	60	128	0	0	0	0	0	7	3	30	3	0	1	84	137	78	57	90	32
1	0	3.75	12.4167	105	104.9	0	1	72	15	0	1	0	0	1	7	3	34	3	1	1	96	112	72	220	48	64
1	0	3.75	12.5	106	138.5	0	1	26	84	0	0	0	0	0	12	3	54	3	1	1	120.9	128	77	148	60	24
1	0	2.83333	11.5	99	181	0	1	49	27	0	1	1	1	1	9	3	29	2	1	0	85.5	126	66	376	58	49
0	0	12.4167	12.4167	88	156.9	0	1	52	8	0	0	1	1	0	6	2	14	1	0	1	80.5	124	73	260	72	50
0	0	12.1667	12.1667	90	84.3	0	1	45	31	0	1	0	0	0	3	1	11	1	1	1	79.2	103	70	90	55	33
0	0	12.25	12.25	86	72.4	0	1	52	39	0	1	1	1	0	3	1	11	1	1	1	65.5	116	72	76	81	49
0	0	14.75	14.75	94	122.3	0	1	37	25	0	0	1	1	0	3	1	14	1	1	1	72.2	122	71	60	97	33
1	0	3.58333	13.3333	100	185.6	0	1	23	151	0	1	0	0	1	10	3	50	3	1	1	89.7	181	75	102	69	63
1	0	6.16667	14.8333	122	106.9	0	1	45	22	0	1	1	1	1	10	3	57	3	1	1	114	149	86	113	48	51
1	0	4.33333	13.5833	92	112.1	0	1	46	41	0	0	1	1	0	9	3	35	3	0	0	82	164	87	69	39	41
	1		5	89	179.4	0	1	36	38	0	0	0	0	1	12	3	63	3	0	0	114.5	142	96	274	32	58
0	0	13.8333	13.8333	93	117.2	0	1	24	41	0	0	0	1	0	3	1	25	2	0	0	69.2	188	87	160	38	40
1	0	2.58333	5	86		0	1	46	33	1	0	0	0	0	5	2	9	1	1	0	67.2	114	55	98	48	27
0	0	11.4167	11.4167	95	109.6	0	1	46	32	0	0	0	0	1	6	2	35	3	1	0	92.2	114	86	190	46	56
1	0	2.75	8.75	98	126.3	0	1	25	22	0	0	1	1	1	6	2	30	3	1	1	87.8	134	79	178	53	40
0	0	11.6667	11.6667	93	68.2	0	1	55	45	0	0	0	1	0	4	2	14	1	0	0	88.2	120	82	105	56	35
0	0	11.5	11.5	81	60.1	0	1	31	37	0	0	0	0	0	5	2	9	1	1	0	79	115	73	361	51	48
0	0	13.25	13.25	99	134.8	0	1	42	29	0	0	0	1	0	8	3	40	3	1	0	86.2	136	73	158	39	18
1	0	3.75	4.66667	103	141	0	1	41	37	1	0	0	0	0	3	1	20	2	1	1	87	143	72	79	55	47
0	0	8.75	8.75	93	177.6	0	1	21	31	0	0	0	0	0	5	2	25	2	1	1	70.5	151	83	68	174	54
1	0	9.83333	13.5	98	137.6	0	1	71	15	0	0	0	1	0	8	3	42	3	0	1	95	154	80	106	49	25
1	0	3.41667	11.1667	98	108	0	1	31	39	0	0	1	1	0	7	3	24	2	1	1	82	110	72	139	54	22
0	0	13.4167	13.4167	94	123	0	1	35	36	1	1	0	0	0	3	1	17	1	0	1	87	164	84	67	66	45
1	0	5.08333	14	105	162.2	0	1	12	33	0	0	0	1	0	12	3	37	3	0	0	98.4	116	75	96	42	60
0	0	13.3333	13.3333	71	103.7	0	1	32	8	0	0	0	0	1	12	3	55	3	1	1	108	147	89	89	61	43
1	0	5.66667	14.3333	84	106.9	0	1	60	19	0	1	0	1	0	3	1	17	1	1	1	67.7	112	67	174	81	19
0	0	14	14	100	122.2	0	1	70	19	1	0	0	0	0	3	1	14	1	1	1	80.9	98	58	43	56	29
0	0	13	13	90		0	1	36	18	0	1	0	1	0	3	1	9	1	0	0	73.7	121	65	78	65	26
1	0	3.08333	13	99	104.4	0	1	40	60	0	0	0	0	0	3	1	23	2	0	0	63.8	134	69	76	50	37
1	0	9.33333	12.5	95	175.6	0	1	42	92	0	0	1	1	0	3	1	17	1	1	1	67.7	128	80	169	77	45
0	0	12.5	12.5	87	161.5	0	1	68	31	0	0	1	1	0	3	1	22	2	1	1	67	131	73	74	90	40
0	0	12	12	86	96.8	0	1	39	15	0	1	0	1	0	4	2	12	1	0	0	77.1	104	71	103	59	48
1	0	5.08333	13.8333	91	148.1	0	1	24	36	0	0	0	0	0	9	3	17	1	0	1	80	125	76	89	68	82
1	0	4.41667	12.5	99	106.6	0	1	47	39	0	0	0	0	0	4	2	35	3	1	0	91.5	133	78	56	74	25
0	0	13.75	13.75	85	70.4	0	1	40	48	0	1	0	0	0	3	1	14	1	0	0	61.1	125	72	99	57	54
1	0	4.66667	14	98	115.9	0	1	50	60	0	0	0	0	1	4	2	30	3	0	0	78.5	147	95	261	52	34
0	0	14	14	99	193.3	0	1	45	38	0	0	0	0	0	3	1	19	1	0	0	68	109	71	176	70	35
0	0	12.4167	12.4167	101	90.6	0	1	39	42	0	0	0	1	0	9	3	32	3	0	0	83.5	158	88	125	68	42
0	0	12	12	87	147	0	1	31	72	0	1	0	1	0	5	2	11	1	1	1	73.5	114	74	56	72	36
0	0	13.1667	13.1667	85	117.8	0	1	42	46	0	1	0	0	0	3	1	11	1	1	1	89.5	100	68	123	40	68
0	0	8.41667	8.41667	87	150.6	0	1	40	24	0	0	0	1	0	3	1	14	1	0	1	79	108	60	125	46	24
0	0	11.3333	11.3333	92	84.9	0	1	54	21	0	0	0	1	0	3	1	11	1	0	0	73.4	97	67	88	56	44
0	0	11.9167	11.9167	82	62.8	0	1	44	45	0	0	1	1	0	3	1	14	1	1	1	77.5	111	73	159	68	20
0	0	12.5	12.5	92	137.4	0	1	40	17	0	0	1	1	1	8	3	50	3	0	0	92.5	132	69	137	63	37
1	0	6.83333	7.58333	92	146.7	0	1	35	43	0	1	0	0	1	7	3	56	3	0	0	100.4	152	96	193	54	34
1	0	3.25	13.4167	98	169.7	0	1	48	24	0	1	0	0	0	3	1	20	2	0	0	83.5	145	82	44	59	50
1	0	9.33333	12.9167	95	163.9	0	1	34	30	0	0	0	0	0	3	1	25	2	0	1	70.2	169	90	118	85	46
0	0	12.25	12.25	91	81.8	0	1	50	25	0	0	0	1	0	6	2	27	2	0	1	90	118	84	84	51	42
0	0	11.75	11.75	87	94.4	0	1	39	16	0	0	0	1	0	3	1	14	1	1	1	66.7	110	72	237	63	26
	1		4.66667	122	165.6	0	1	43	31	0	1	0	1	1	7	3	34	3	1	1	99	129	80	172	41	34
0	0	13.3333	13.3333	93	187	0	1	110	47	0	1	0	1	0	3	1	30	3	1	1	73.9	134	72	102	53	26
1	0	10.5833	14.4167	94	163.6	0	1	53	41	0	0	0	0	0	3	1	14	1	0	1	84.1	128	76	92	63	42
0	0	12.1667	12.1667	90	96.1	0	1	35	40	0	0	0	0	0	9	3	31	3	1	1	99.9	111	84	88	44	93
1	0	3.91667	13.8333	104	164.3	0	1	4	54	0	1	0	0	0	3	1	12	1	0	1	78.3	122	63	105	80	34
0	0	13.4167	13.4167	99		0	1	47	14	0	0	0	0	0	7	3	46	3	1	1	100.7	151	72	112	43	63
0	0	13.4167	13.4167	88	95.4	0	1	34	36	0	0	0	0	0	3	1	14	1	0	1	67.3	124	54	125	62	116
1	0	2.75	13.5833	97	158.9	0	1	29	35	0	0	0	0	0	8	3	30	3	0	0	86	174	81	95	56	56
0	0	12.8333	12.8333	101	137.4	0	1	58	8	0	0	0	0	0	3	1	25	2	1	1	85.5	146	63	64	55	56
0	0	6.33333	6.33333	93	145.3	0	1	48	32	1	0	0	0	0	3	1	20	2	0	1	72.3	144	79	111	53	32
1	0	9.25	12.25	91	74.7	0	1	36	18	0	1	0	0	0	9	3	48	3	0	0	99.5	153	84	104	40	42
0	0	13.4167	13.4167	104	114.3	0	1	44	41	0	0	0	0	0	5	2	30	3	0	1	75.5	158	91	63	82	72
1	0	3.16667	13.4167	93	142	0	1	40	23	0	0	0	0	0	7	3	49	3	0	0	100	142	77	138	37	39
0	0	13.3333	13.3333	91	120.7	0	1	43	26	0	0	0	1	0	6	2	19	1	1	0	83.1	121	71	125	55	39
1	0	5.25	14.6667	95	98.3	0	1	45	39	0	0	0	1	0	3	1	17	1	1	1	79	125	75	107	47	34
0	0	13.5833	13.5833	91	103.7	0	1	25	34	1	0	0	1	0	3	1	25	2	0	0	74.8	179	82	194	42	47
0	0	11.25	11.25	95	128	0	1	55	29	0	1	0	0	0	7	3	34	3	1	0	97.1	128	78	304	42	54
1	0	2.83333	11.25	101	164	0	1	44	60	0	1	1	1	0	4	2	17	1	1	1	75.9	118	74	127	83	79
0	0	15.5833	15.5833	90	159.3	0	1	45	28	0	0	0	1	0	5	2	11	1	0	1	70.2	119	71	251	59	52
1	0	3.25	13.4167	97	100.3	0	1	46	12	0	1	0	0	0	3	1	14	1	0	1	88	109	70	119	41	34
0	0	6.08333	6.08333	93	97	0	1	39	38	1	0	1	1	0	6	2	19	1	0	1	78.5	119	74	134	55	64
0	0	14.9167	14.9167	84	61.5	0	1	36	68	0	0	0	0	0	3	1	25	2	1	0	67	141	69	93	52	46
0	0	12.5833	12.5833	86	101	0	1	55	113	0	0	0	0	0	10	3	31	3	1	1	95	112	69	118	73	40
1	0	3.25	10.9167	95		0	1	36	71	0	0	0	0	0	4	2	24	2	1	0	90.2	116	54	206	36	47
0	0	10.9167	10.9167	84	104.8	0	1	39	32	0	0	1	1	0	3	1	14	1	0	0	67.1	109	62	145	74	65
1	0	10	13.4167	100	149.6	0	1	41	67	0	0	0	0	0	3	1	25	2	1	0	86	120	88	104	39	52
0	0	13.4167	13.4167	95	163.9	0	1	45	62	0	1	0	1	1	7	3	37	3	0	0	100.4	118	70	187	58	40
0	0	12.4167	12.4167	92	92.4	0	1	20	43	0	0	0	0	0	5	2	17	1	1	0	75	110	70	123	52	62
0	0	12.5	12.5	89	150.1	0	1	33	29	0	1	1	1	0	10	3	41	3	0	1	107.5	128	72	91	49	47
0	0	6.16667	6.16667	103	188.8	0	1	36	32	0	0	0	0	0	12	3	40	3	1	1	100.7	117	72	113	73	34
0	0	11.6667	11.6667	86	78	0	1	36	14	0	1	0	0	0	3	1	11	1	0	0	70.8	120	79	201	61	60
0	0	12.5	12.5	83	105	0	1	35	14	0	1	0	1	0	4	2	21	2	1	0	90.5	96	75	66	59	46
0	0	12.5	12.5	87	84.4	0	1	56	21	0	1	0	0	0	4	2	14	1	0	1	71.5	103	65	110	88	47
0	0	10.5	10.5	92	123	0	1	37	13	1	1	0	0	0	3	1	30	3	1	0	86.5	146	70	111	47	35
1	0	3.83333	5.58333	87	88.9	0	1	31	30	1	0	0	0	1	9	3	45	3	1	0	88.3	160	79	241	68	43
0	0	12.0833	12.0833	97	65.6	0	1	39	36	0	1	0	1	0	3	1	30	3	1	0	58.9	156	82	73	69	42
0	0	13.0833	13.0833	80		0	1	44	33	0	1	0	1	0	7	3	31	3	1	1	90.5	121	69	74	100	65
1	0	3.66667	13.0833	95	84.8	0	1	45	10	0	0	0	1	0	3	1	12	1	1	1	67.4	105	78	107	97	70
0	0	5.33333	5.33333	94	84.6	0	1	36	24	1	1	0	0	0	4	2	20	2	1	1	85.9	135	79	79	70	45
0	0	10	10	97	106.1	0	1	42	27	0	1	0	0	0	4	2	9	1	1	0	75	115	64	116	65	23
0	0	4.33333	4.33333	89		0	1	40	28	1	0	0	1	0	5	2	20	2	1	1	69.5	132	66	71	142	38
0	0	4.25	4.25	89	164.3	0	1	54	30	0	0	1	1	0	3	1	20	2	1	1	76	154	78	58	81	57
0	0	12.8333	12.8333	100	121.3	0	1	49	37	1	0	0	0	0	7	3	30	3	1	0	94.2	135	66	49	41	37
0	0	13.5833	13.5833	85	45.6	0	1	31	35	0	0	1	1	1	12	3	51	3	1	1	99.2	146	67	184	79	58
0	0	10.5	10.5	98	142.6	0	1	40	16	1	0	0	0	0	5	2	12	1	1	0	76.1	109	60	90	44	47
	1		3.58333	114		0	1	28	33	0	0	0	0	1	12	3	49	3	1	0	110.1	120	77	150	47	64
	1		4.25	123		0	1	32	64	0	1	0	0	1	10	3	60	3	1	0	106.9	176	90	362	21	113
1	0	3.5	13.5833	97	125	0	1	35	23	0	1	0	0	0	6	2	30	3	1	0	86.5	141	76	74	37	40
0	0	7.41667	7.41667	99	99.3	0	1	30	34	1	0	1	1	0	3	1	25	2	1	1	63.5	133	73	70	98	28
1	0	3.5	13.0833	93	166.1	0	1	46	28	0	0	0	0	1	8	3	45	3	1	0	89.5	158	69	101	68	105
1	0	3.41667	13.0833	81	120.3	0	1	37	41	0	0	1	1	0	3	1	9	1	0	1	69.5	126	70	54	75	55
0	0	8.5	8.5	92		0	1	44	34	1	0	0	1	0	9	3	30	3	1	1	85	131	81	82	51	50
1	0	3.58333	5.25	84	148	0	1	24	28	0	0	0	1	0	6	2	9	1	0	0	78	120	68	88	69	36
	1	3.58333	8.91667	90		0	1	25	12	0	0	0	0	1	12	3	60	3	1	1	108	145	63	71	45	35
0	0	7.5	7.5	105		0	1	35	22	1	0	1	1	0	9	3	30	3	1	1	82.3	133	71	144	66	48
0	0	12.5833	12.5833	87	185.8	0	1	145	40	1	0	1	1	0	3	1	23	2	1	0	88	166	80	34	80	24
0	0	12.8333	12.8333	87	91.5	0	1	37	42	0	0	0	1	0	3	1	9	1	0	0	77.5	95	56	72	73	72
0	0	14.1667	14.1667	99	179.1	0	1	53	30	1	1	0	0	0	4	2	30	3	0	1	92	157	85	119	44	59
0	0	12.75	12.75	88	148.4	0	1	29	36	0	0	0	0	0	9	3	35	3	1	0	83.2	194	81	67	85	50
1	0	3.5	13	95	191.8	0	1	62	32	0	0	0	1	1	10	3	43	3	1	0	90.6	146	72	63	65	56
1	0	8.83333	12.9167	92	168.7	0	1	52	47	0	0	0	0	1	3	1	25	2	0	0	77.9	148	69	237	59	38
0	0	13.0833	13.0833	83	70.8	0	1	92	24	0	1	1	1	0	4	2	12	1	1	1	87	118	71	70	74	50
0	0	7.91667	7.91667	78	83.4	0	1	32	26	0	1	0	0	0	3	1	9	1	1	0	82	111	66	63	58	22
0	0	13.9167	13.9167	102	89.9	0	1	50	31	0	0	1	1	0	7	3	35	3	1	1	87.2	139	72	86	98	71
1	0	3.08333	7.91667	95	122.5	0	1	35	12	0	0	0	0	1	4	2	20	2	0	1	84.2	137	67	54	113	58
1	0	3.08333	10	106	88.3	0	1	40	34	1	0	0	0	0	3	1	20	2	0	1	77.8	155	88	144	64	73
0	0	12.8333	12.8333	88	117.9	0	1	36	21	0	0	0	1	0	9	3	24	2	0	1	81.3	126	74	127	63	45
1	0	3.5	10.0833	104	90	0	1	48	28	1	1	0	1	1	3	1	20	2	1	1	78.5	137	76	145	46	33
0	0	13.9167	13.9167	94	140.4	0	1	41	10	1	0	1	1	0	9	3	51	3	1	1	100.9	161	63	135	33	66
	1		8.91667	82	121	0	1	52	14	1	1	0	1	0	3	1	14	1	1	1	87.5	105	56	99	48	45
1	0	3.33333	9.33333	99	132.3	0	1	53	20	0	0	0	1	0	6	2	12	1	0	1	80.2	125	49	101	82	36
0	0	11.0833	11.0833	92	106.4	0	1	36	34	1	0	0	0	0	7	3	24	2	0	0	94.6	90	59	46	45	56
1	0	3.25	12.8333	104	174	0	1	51	23	0	1	0	0	0	3	1	12	1	1	1	75.8	118	70	38	96	37
1	0	2.83333	12.75	98	157.3	0	1	37	40	0	1	1	1	1	8	3	45	3	0	1	89.5	148	84	150	49	17
1	0	9.16667	12.8333	95	106.2	0	1	43	24	0	0	0	1	0	3	1	25	2	0	1	67.1	161	91	86	71	44
0	0	13.1667	13.1667	90	95.5	0	1	72	19	0	0	0	1	0	3	1	17	1	1	0	72	127	74	63	60	18
0	0	13	13	83	85.4	0	1	42	36	0	0	0	1	0	5	2	9	1	0	0	67.6	112	70	46	57	79
0	0	12.6667	12.6667	83	91.9	0	1	55	50	0	0	1	1	0	9	3	30	3	0	0	83	143	76	132	49	68
1	0	3.41667	13	89	145.9	0	1	41	37	0	0	0	0	0	4	2	9	1	1	0	87.5	117	64	66	51	58
0	0	12.0833	12.0833	86	143.9	0	1	54	36	0	0	1	1	0	3	1	20	2	0	0	68.8	134	61	112	72	44
1	0	3.58333	12.8333	87	108.2	0	1	51	30	0	0	1	1	0	10	3	34	3	0	0	92	117	65	170	45	56
0	0	8.75	8.75	86		0	1	40	23	0	0	0	1	0	3	1	25	2	1	0	74.3	173	76	89	77	40
0	0	10.9167	10.9167	86	158.2	0	1	71	39	0	1	0	1	0	3	1	20	2	1	1	85.5	180	77	129	50	53
0	0	12.8333	12.8333	82	91.3	0	1	62	49	0	0	1	1	0	3	1	20	2	1	1	61.1	134	75	124	72	38
1	0	2.83333	12.75	97	179.2	0	1	42	36	0	1	1	1	0	7	3	48	3	1	1	95.5	137	74	137	34	36
0	0	12.75	12.75	94	124.7	0	1	35	44	0	0	0	0	0	3	1	23	2	0	1	67.5	190	73	99	76	32
0	0	10.6667	10.6667	88	139.4	0	1	18	38	0	0	0	0	1	10	3	40	3	0	0	93	145	75	169	42	59
0	0	12.3333	12.3333	87	91.6	0	1	54	26	0	1	1	1	0	10	3	40	3	1	0	104.4	121	69	81	48	40
1	0	3.41667	12.8333	102	146.5	0	1	63	53	0	1	1	1	0	7	3	37	3	0	1	98.5	133	72	78	68	48
1	0	9.25	12.8333	91	125	0	1	36	58	0	1	1	1	0	3	1	30	3	1	1	75.9	138	78	69	74	33
1	0	3.25	14.0833	113	141.9	0	1	36	48	1	0	0	0	1	10	3	55	3	1	1	107.4	158	72	86	75	50
0	0	4.41667	4.41667	96	113.8	0	1	39	23	1	0	1	1	0	6	2	19	1	1	1	93.2	119	63	114	44	55
0	0	4.91667	4.91667	101	115.1	0	1	38	23	1	0	1	1	0	5	2	20	2	0	1	73.8	132	63	72	66	87
1	0	9.41667	12.75	98	129.4	0	1	39	44	0	1	0	0	0	9	3	19	1	0	1	94	103	65	75	36	36
0	0	10.8333	10.8333	94	146.9	0	1	35	27	1	0	1	1	1	9	3	40	3	1	1	92.5	151	64	173	46	75
0	0	12.75	12.75	85	156.3	0	1	39	35	0	0	0	1	0	3	1	14	1	0	0	68.8	126	71	176	75	44
1	0	3.5	12.75	98	124.5	0	1	38	33	0	0	1	1	0	7	3	32	3	1	0	96	115	73	52	73	37
0	0	12.75	12.75	80	134.7	0	1	58	59	0	1	0	1	0	7	3	32	3	1	1	95	128	72	124	81	20
0	0	13.4167	13.4167	90		0	1	40	12	0	0	1	1	0	3	1	12	1	0	0	71.5	110	78	69	84	40
1	0	3.33333	12.8333	104	160.2	0	1	67	36	0	0	0	0	0	10	3	35	3	1	1	99	116	68	63	67	38
0	0	12.8333	12.8333	87	128.2	0	1	41	34	0	0	0	1	0	7	3	33	3	0	0	87	131	80	138	77	49
1	0	3.66667	14.0833	97	141	0	1	48	38	1	0	0	1	0	7	3	26	2	1	0	99.5	111	73	155	37	78
0	0	7	7	93	128.5	0	1	27	22	1	0	0	0	1	10	3	46	3	1	1	104	160	90	61	61	60
0	0	12.6667	12.6667	84	150	0	1	58	42	0	0	0	0	0	9	3	16	1	0	1	82.5	114	69	57	66	44
0	0	13.8333	13.8333	92	133.8	0	1	27	10	0	0	0	0	0	3	1	25	2	0	0	75.5	134	60	76	54	75
0	0	9.75	9.75	101	109.9	0	1	36	41	1	0	1	1	0	10	3	51	3	1	0	99.3	148	62	108	49	55
	1		2.66667	120	150.7	0	1	44	18	0	1	0	0	0	8	3	44	3	1	1	107.5	129	64	124	34	55
	1		9.41667	87	126.4	0	1	55	38	0	0	0	0	0	4	2	12	1	1	1	89.1	127	80	0	53	98
0	0	12.75	12.75	98	151.9	0	1	58	35	0	1	0	0	0	3	1	23	2	1	0	76.1	141	67	108	85	22
1	0	3.5	12.9167	108	170.7	0	1	46	36	0	0	1	1	1	8	3	40	3	1	1	89	134	80	73	99	32
0	0	4.41667	4.41667	85	142.5	0	1	33	47	1	1	0	1	0	3	1	9	1	0	1	87.5	109	58	69	34	31
0	0	7.91667	7.91667	82	185.3	0	1	37	46	0	0	0	1	1	3	1	20	2	0	0	69.9	139	66	155	70	63
0	0	8.58333	8.58333	100		0	1	36	40	0	0	0	0	0	3	1	30	3	1	1	91.4	166	85	57	79	50
0	0	12.9167	12.9167	96		0	1	33	61	1	0	1	0	0	6	2	30	3	0	0	84.3	147	72	119	66	79
0	0	12.75	12.75	87		0	1	39	30	0	0	0	0	0	7	3	24	2	0	0	85.5	106	60	150	52	47
0	0	5.58333	5.58333	95	101.6	0	1	31	52	1	0	1	1	0	3	1	9	1	0	1	70	109	56	47	58	45
0	0	12.6667	12.6667	88	50.2	0	1	44	44	0	1	0	0	0	3	1	6	1	1	1	82.1	112	67	73	50	24
0	0	13.5833	13.5833	92	157.3	0	1	50	37	0	0	0	1	0	5	2	25	2	1	1	63	148	66	61	116	50
0	0	12.4167	12.4167	90	147.4	0	1	34	24	1	0	0	0	0	7	3	30	3	1	0	81.7	153	72	81	67	42
0	0	14.3333	14.3333	93	126.3	0	1	40	70	1	0	1	1	0	3	1	14	1	1	1	79.5	123	66	181	40	71
0	0	12.9167	12.9167	91	113	0	1	32	41	0	0	0	1	0	5	2	9	1	1	0	77.9	109	69	127	76	29
0	0	8.83333	8.83333	93	188.2	0	1	40	27	0	0	0	0	0	9	3	30	3	1	1	94.5	148	81	49	55	61
1	0	3.16667	12.9167	96	138.6	0	1	39	36	0	0	0	0	0	10	3	34	3	1	1	90.2	108	68	126	55	33
0	0	11.8333	11.8333	90	154.6	0	1	33	36	1	0	0	0	0	10	3	26	2	1	0	91	124	75	101	85	54
0	0	12.5833	12.5833	96	119.2	0	1	37	47	0	0	0	0	0	7	3	43	3	0	1	96.6	147	82	147	37	57
0	0	12.5833	12.5833	97	84.1	0	1	42	34	0	1	1	1	0	6	2	29	2	0	1	81.5	97	56	130	39	76
1	0	3.91667	12.6667	105	107.7	0	1	45	19	1	0	0	0	0	4	2	17	1	1	0	84	109	64	59	46	58
0	0	12.5	12.5	79	118	0	1	58	36	0	0	0	0	0	5	2	12	1	0	1	65.9	119	68	77	74	32
1	0	3.25	12.75	104		0	1	40	42	0	0	0	0	1	10	3	32	3	0	0	89	118	77	376	39	49
1	0	3.25	11.8333	110	114.1	0	1	44	39	0	0	0	0	0	12	3	51	3	0	0	99.7	151	68	141	42	36
1	0	3.25	12.8333	107		0	1	47	32	0	0	0	1	1	3	1	25	2	1	0	78.8	157	81	34	84	103
0	0	12.9167	12.9167	95	74.8	0	1	46	35	0	0	0	0	0	4	2	22	2	0	1	92.7	119	70	74	45	51
0	0	9.66667	9.66667	90		0	1	34	10	0	0	0	1	0	5	2	20	2	1	0	78	142	61	81	57	87
0	0	11.8333	11.8333	90	144.3	0	1	66	16	0	0	0	1	0	5	2	25	2	1	0	74	137	75	132	49	45
0	0	5.83333	5.83333	96		0	1	34	30	1	0	0	1	0	5	2	20	2	1	1	71.9	156	83	126	85	62
0	0	12.3333	12.3333	90	114.4	0	1	74	34	0	0	1	1	0	5	2	20	2	1	1	66.5	136	60	89	65	48
0	0	12.5	12.5	96	141.2	0	1	30	27	0	0	1	1	0	10	3	58	3	1	0	106	133	74	133	37	30
0	0	11.1667	11.1667	84	122.6	0	1	66	37	0	0	0	1	0	3	1	23	2	0	1	73.5	167	72	53	77	61
0	0	6.66667	6.66667	77	130	0	1	36	36	1	0	0	0	0	3	1	20	2	1	1	87.7	155	81	53	47	48
0	0	12.6667	12.6667	97	148.9	0	1	22	10	0	0	0	0	0	5	2	25	2	0	1	69.8	155	79	107	77	45
	1		3	115		0	1	26	40	1	0	0	1	0	5	2	20	2	1	0	79	159	76	84	61	60
0	0	5.66667	5.66667	88		0	1	50	38	1	0	0	0	0	6	2	30	3	0	0	85.6	158	65	53	95	52
0	0	8.41667	8.41667	82	105.2	0	1	32	47	0	0	0	0	0	3	1	14	1	1	1	67	119	68	61	70	46
1	0	3.41667	12.75	94	86.5	0	1	76	46	0	1	0	0	0	4	2	35	3	0	1	93	156	84	80	55	32
0	0	12.6667	12.6667	98	178.8	0	1	51	64	0	0	0	0	0	7	3	24	2	1	1	81	127	78	180	79	44
0	0	11.8333	11.8333	94	172.3	0	1	38	44	1	0	0	0	0	3	1	20	2	1	0	71.5	178	83	61	67	49
0	0	9.08333	9.08333	102	110	0	1	32	20	0	0	1	1	0	3	1	30	3	1	1	90.5	142	70	68	54	46
1	0	8.58333	13.0833	110	87	0	1	27	19	0	0	0	0	0	3	1	23	2	1	0	76.1	164	85	68	66	61
0	0	12.75	12.75	97	185.5	0	1	47	27	0	1	0	0	0	3	1	35	3	1	0	91	150	86	120	44	78
0	0	9.91667	9.91667	91	170.2	0	1	49	30	1	1	0	0	0	3	1	25	2	1	0	69.3	149	78	106	70	74
1	0	3.83333	4.5	88	114.8	0	1	39	17	1	0	0	0	1	4	2	35	3	0	1	91.2	137	86	212	43	44
0	0	12.6667	12.6667	92	110	0	1	42	10	0	0	1	1	1	7	3	40	3	0	0	83.6	170	90	245	66	20
0	0	12.5833	12.5833	84	139.2	0	1	33	12	0	0	0	0	1	7	3	51	3	0	0	101.9	141	65	198	49	63
0	0	12.4167	12.4167	87	138.9	0	1	41	30	0	0	0	1	0	3	1	20	2	0	0	67	154	86	50	96	20
0	0	12.5833	12.5833	90	111.4	0	1	33	53	0	0	0	1	0	3	1	9	1	0	1	69.2	124	73	79	98	47
1	0	3.33333	7.83333	103	163.8	0	1	32	48	0	0	1	1	0	7	3	30	3	0	1	85.1	151	70	55	123	39
0	0	13.1667	13.1667	88	111.4	0	1	41	18	1	1	0	1	0	3	1	30	3	1	0	73.7	135	73	34	90	16
0	0	12.5833	12.5833	86	198.8	0	1	68	38	0	1	1	1	0	4	2	20	2	1	0	79.5	141	70	80	71	16
0	0	12.75	12.75	94	84.4	0	1	35	19	0	1	0	1	0	3	1	9	1	0	0	64.3	107	66	76	75	47
0	0	10.4167	10.4167	98	64.9	0	1	46	28	0	0	0	0	0	4	2	20	2	1	0	73.1	132	65	119	65	47
0	0	12.6667	12.6667	91	115.2	0	1	37	42	0	0	0	1	0	3	1	25	2	0	0	77	145	63	77	89	30
1	0	3.33333	12.3333	107	190.6	0	1	33	25	0	0	0	0	1	7	3	35	3	1	1	81.2	138	67	247	57	49
0	0	12.75	12.75	102	142.2	0	1	44	55	0	0	0	1	1	3	1	20	2	1	1	82.5	149	76	153	56	43
0	0	12.5	12.5	100	183.1	0	1	50	13	0	0	1	1	1	8	3	40	3	0	0	88.5	148	70	188	58	14
1	0	3.08333	4.58333	109	177.1	0	1	66	47	1	0	0	0	1	12	3	60	3	1	1	109.8	138	60	143	36	72
0	0	4.75	4.75	85	99.5	0	1	40	16	0	0	0	1	0	9	3	30	3	1	1	82	154	55	58	62	56
0	0	12.5833	12.5833	88	118	0	1	135	29	0	0	0	0	0	3	1	19	1	1	0	72.6	94	62	92	63	18
0	0	12.5	12.5	104		0	1	32	22	0	0	1	0	0	6	2	30	3	0	1	84.5	170	73	118	88	53
0	0	12.5833	12.5833	103	117.4	0	1	29	29	0	0	0	0	0	3	1	25	2	0	1	76.8	144	72	73	58	40
0	0	9.83333	9.83333	88	157.5	0	1	35	22	0	0	0	0	1	8	3	45	3	1	0	88.8	130	73	112	57	55
0	0	12.5833	12.5833	106	143.3	0	1	38	26	0	0	1	0	0	3	1	14	1	1	0	62.6	126	68	66	53	30
0	0	11.6667	11.6667	96	166.6	0	1	25	28	1	0	0	1	0	3	1	20	2	1	1	69.8	214	92	96	80	125
1	0	3.25	11.4167	105	111.1	0	1	44	25	1	0	0	1	1	6	2	27	2	0	0	82	143	70	100	61	42
0	0	7.58333	7.58333	88	110.2	0	1	46	39	1	0	0	1	0	5	2	20	2	0	0	77	140	71	76	50	24
1	0	2.91667	13.1667	83	101.8	0	1	29	33	0	0	0	1	1	8	3	45	3	0	0	90	136	82	94	69	71
0	0	12.6667	12.6667	85	86.3	0	1	52	13	0	0	0	0	0	3	1	20	2	0	1	69.5	148	76	82	84	40
1	0	2.91667	10.5833	114	108.5	0	1	38	23	1	0	0	0	0	7	3	30	3	0	0	83.2	179	53	101	68	47
0	0	7.91667	7.91667	88	99.3	0	1	46	35	1	1	0	0	0	3	1	20	2	1	1	76.5	171	80	61	62	47
1	0	3	12.5	99		0	1	52	31	0	0	1	1	0	5	2	12	1	0	0	74	127	69	79	77	31
1	0	8.41667	12.5	91	134.1	0	1	44	36	0	0	0	0	0	3	1	23	2	0	0	78.6	147	83	131	68	47
0	0	8.16667	8.16667	87	143.2	0	1	45	27	1	1	0	1	0	3	1	20	2	1	1	87	161	81	72	59	47
0	0	12.5	12.5	89	157	0	1	50	45	0	0	0	1	0	3	1	25	2	1	0	73.4	139	60	147	68	39
0	0	10.3333	10.3333	99	121.2	0	1	40	27	1	0	0	1	0	3	1	9	1	1	0	69	109	62	39	62	33
1	0	2.91667	12.75	109	62.6	0	1	38	36	0	0	1	1	1	3	1	25	2	1	0	68.5	151	68	60	64	88
0	0	12.4167	12.4167	77	136.1	0	1	30	22	0	1	1	1	1	7	3	20	2	0	1	80.5	151	87	158	62	75
0	0	14.3333	14.3333	92	96.6	0	1	36	25	0	0	0	0	0	11	3	29	2	1	0	85.1	108	73	127	62	47
	1	5.83333	10.8333	106	169.2	0	1	39	36	1	0	0	0	1	8	3	49	3	1	0	105.5	177	70	107	39	44
0	0	13.0833	13.0833	80	102	0	1	33	36	0	0	1	1	0	3	1	17	1	1	1	71.8	131	64	60	64	69
1	0	4	13.75	92	130.1	0	1	36	68	0	0	0	0	1	3	1	20	2	0	0	89	134	90	96	44	39
1	0	4	13.75	90	159.4	0	1	31	59	0	0	0	0	1	8	3	42	3	0	0	94.9	134	85	60	65	87
0	0	13.5833	13.5833	88	85.9	0	1	44	51	0	1	0	0	0	7	3	54	3	1	0	101.5	170	98	94	64	73
0	0	12.4167	12.4167	91	142.3	0	1	48	58	0	1	0	0	0	3	1	19	1	1	1	75	109	80	151	71	40
1	0	3.08333	12.9167	102	143.5	0	1	42	46	0	0	0	0	0	4	2	14	1	1	0	79.2	114	60	169	50	26
0	0	4.33333	4.33333	88		0	1	54	29	1	0	0	0	1	6	2	40	3	1	1	95.4	141	76	154	51	29
0	0	14.1667	14.1667	88	101.2	0	1	47	14	0	1	0	1	0	3	1	11	1	1	1	69.7	107	68	98	59	36
0	0	13.4167	13.4167	83	159.3	0	1	29	49	0	0	1	1	1	10	3	37	3	1	1	94	142	79	147	62	56
0	0	13.8333	13.8333	92	105.6	0	1	51	41	1	0	0	0	0	7	3	42	3	1	1	97.4	137	94	92	55	53
0	0	14.0833	14.0833	102	103.8	0	1	37	8	0	0	0	0	0	7	3	35	3	1	0	86	152	64	76	75	70
	1	4.58333	10	106	168.9	0	1	50	24	0	1	0	0	1	4	2	40	3	1	1	92.8	141	73	334	26	117
0	0	13.6667	13.6667	92	123	0	1	25	16	0	0	0	0	1	7	3	40	3	0	1	85.5	133	76	215	53	61
1	0	3.33333	11.75	98		0	1	40	20	1	0	0	0	0	9	3	35	3	0	0	94.8	131	81	146	37	75
1	0	3.33333	8.66667	92	115.4	0	1	26	24	1	0	0	0	0	3	1	19	1	1	1	92	107	68	65	74	48
1	0	3.33333	10.9167	101	139.4	0	1	49	64	1	0	0	0	1	12	3	51	3	1	1	102.4	155	72	73	66	69
	1		3.83333	111	165.4	0	1	54	22	0	0	0	0	1	11	3	45	3	1	1	97	152	86	1086	25	84
0	0	8.16667	8.16667	90	178.6	0	1	28	28	0	0	0	0	1	12	3	56	3	1	1	96.1	149	71	133	59	65
0	0	10.4167	10.4167	92		0	1	39	25	0	1	0	0	0	3	1	20	2	0	0	72	138	74	83	66	39
1	0	5.58333	14.3333	93	99.9	0	1	34	62	0	1	0	1	0	3	1	30	3	0	1	62.4	131	75	92	73	35
	1		3.25	119	189.2	0	1	52	27	1	0	0	0	1	10	3	60	3	1	1	116	154	77	234	31	44
0	0	13.0833	13.0833	87	53	0	1	51	24	0	0	0	1	0	5	2	23	2	0	1	72.5	132	72	79	68	105
0	0	12.3333	12.3333	93	84.7	0	1	65	24	0	0	0	0	0	6	2	32	3	1	0	91.5	134	93	96	40	55
1	0	4.66667	13.75	90	93.5	0	1	39	25	0	0	0	0	0	5	2	11	1	0	0	78.5	107	60	107	76	36
0	0	13.1667	13.1667	74		0	1	44	40	0	0	0	1	0	6	2	14	1	1	0	71.2	121	56	157	49	194
0	0	13	13	77	91.6	0	1	39	33	0	0	1	1	0	7	3	24	2	1	0	83.2	126	68	112	44	40
1	0	10	14.4167	92	129.2	0	1	40	23	0	0	0	1	0	4	2	14	1	0	1	76.5	110	60	67	114	20
0	0	14.5	14.5	91	123.4	0	1	29	37	1	0	0	0	1	8	3	40	3	1	0	98	117	73	175	66	53
0	0	12.25	12.25	83	91.4	0	1	42	35	0	0	1	1	0	3	1	17	1	0	1	67.7	103	65	123	70	17
1	0	3.41667	11.3333	113	195.9	0	1	40	37	1	0	0	1	0	6	2	24	2	1	0	86.9	114	59	61	41	34
0	0	13	13	81	95.1	0	1	68	39	0	0	1	1	0	3	1	14	1	1	0	64	115	68	130	60	29
1	0	4.25	13	103	96.4	0	1	37	38	0	1	0	1	0	7	3	34	3	1	0	95	111	72	93	43	32
1	0	3.25	9.58333	100		0	1	56	12	0	0	1	1	1	3	1	20	2	0	0	76.4	204	93	193	79	74
1	0	3.41667	7.33333	95	136	0	1	44	52	0	1	0	0	0	3	1	20	2	1	1	89.8	155	83	83	65	72
